# Supplementary material for: Aqua­bis­(3,5-dimethyl-1H-pyrazole-κN 2)(oxydiacetato-κ3 O,O′,O′′)copper(II) dihydrate
Source: Acta Crystallogr Sect E Struct Rep Online. 2011 May 7;67(Pt 6):m682. doi: 10.1107/S1600536811015169 (PMC3120427; doi:10.1107/S1600536811015169)
Supplement: Supplementary file 1 [file e-67-0m682-sup1.cif]

##############################################################################
#                                                                            #
# This CIF contains the data in a paper accepted for publication in          #
# Acta Crystallographica Section E. It conforms to the requirements of       #
# Notes for Authors for Acta Crystallographica Section E, and has been       #
# peer reviewed under the auspices of the IUCr Commission on Journals.       #
#                                                                            #
# Full details of the Crystallographic Information File format               #
# are given in the paper "The Crystallographic Information File (CIF):       #
# a New Standard Archive File for Crystallography" by S. R. Hall, F. H.      #
# Allen and I. D. Brown [Acta Cryst. (1991), A47, 655-685].                  #
#                                                                            #
# The current version of the core CIF dictionary is obtainable from          #
# ftp://ftp.iucr.org/pub/cif_core.dic.                                       #
#                                                                            #
# Software is freely available for graphical display of the structure(s)     #
# in this CIF. For information consult the CIF software page                 #
# http://www.iucr.org/resources/cif/software.                                #
#                                                                            #
# This file may be used for bona fide research purposes within the           #
# scientific community so long as proper attribution is given to the journal # 
# article from which it was obtained.                                        #
#                                                                            #
##############################################################################
data_I
_audit_creation_method     SHELXL-97
_chemical_name_systematic
;
Aquabis(3,5-dimethyl-1<i>H</i>-pyrazole-\k<i>N</i>^2^)(oxydiacetato-
\k^3^<i>O</i>,<i>O</i>',<i>O</i>'')copper(II) dihydrate
;
_chemical_name_common     ?
_chemical_formula_moiety     'C14 H22 Cu N4 O6, 2(H2 O)'
_chemical_formula_sum     'C14 H26 Cu N4 O8'
_chemical_formula_iupac     '[Cu (C4 H4 O5) (C5 H8 N2)2 (H2 O)], 2H2 O'
_chemical_formula_weight     441.93
_chemical_melting_point     ?
_symmetry_cell_setting     triclinic
_symmetry_space_group_name_H-M     'P -1'
_symmetry_space_group_name_Hall     '-P 1'
loop_
    _symmetry_equiv_pos_as_xyz
    'x, y, z'
    '-x, -y, -z'
_cell_length_a     7.5502(12)
_cell_length_b     10.6264(17)
_cell_length_c     12.687(2)
_cell_angle_alpha     92.219(2)
_cell_angle_beta     104.880(2)
_cell_angle_gamma     93.769(2)
_cell_volume     980.0(3)
_cell_formula_units_Z     2
_cell_measurement_reflns_used     2650
_cell_measurement_theta_min     2.0
_cell_measurement_theta_max     25.0
_cell_measurement_temperature     295(2)
_exptl_crystal_description     prism
_exptl_crystal_colour     blue
_exptl_crystal_size_max     0.25
_exptl_crystal_size_mid     0.19
_exptl_crystal_size_min     0.15
_exptl_crystal_density_diffrn     1.498
_exptl_crystal_density_meas     ?
_exptl_crystal_density_method     'not measured'
_exptl_crystal_F_000     462
_exptl_absorpt_coefficient_mu     1.162
_exptl_absorpt_correction_type     multi-scan
_exptl_absorpt_process_details     '(SADABS; Bruker, 2001)'
_exptl_absorpt_correction_T_min     0.767
_exptl_absorpt_correction_T_max     0.840
_exptl_special_details
;
;
_diffrn_ambient_temperature     295(2)
_diffrn_radiation_type     MoK\a
_diffrn_radiation_wavelength     0.71073
_diffrn_radiation_source     'fine-focus sealed tube'
_diffrn_radiation_monochromator     graphite
_diffrn_measurement_device_type     'Bruker SMART 1000'
_diffrn_measurement_method     \w
_diffrn_detector_area_resol_mean     ?
_diffrn_reflns_number     5085
_diffrn_reflns_av_R_equivalents     0.0232
_diffrn_reflns_av_sigmaI/netI     0.0525
_diffrn_reflns_theta_min     2.47
_diffrn_reflns_theta_max     25.02
_diffrn_reflns_theta_full     25.02
_diffrn_measured_fraction_theta_max     0.983
_diffrn_measured_fraction_theta_full     0.983
_diffrn_reflns_limit_h_min     -8
_diffrn_reflns_limit_h_max     8
_diffrn_reflns_limit_k_min     -10
_diffrn_reflns_limit_k_max     12
_diffrn_reflns_limit_l_min     -15
_diffrn_reflns_limit_l_max     12
_diffrn_standards_number     0
_diffrn_standards_interval_count     0
_diffrn_standards_interval_time     0
_diffrn_standards_decay_%     0
_refine_special_details
;
 Refinement of F^2^ against ALL reflections.  The weighted R-factor wR and
 goodness of fit S are based on F^2^, conventional R-factors R are based
 on F, with F set to zero for negative F^2^. The threshold expression of
 F^2^ > 2sigma(F^2^) is used only for calculating R-factors(gt) etc. and is
 not relevant to the choice of reflections for refinement.  R-factors based
 on F^2^ are statistically about twice as large as those based on F, and R-
 factors based on ALL data will be even larger.
;
_reflns_number_total     3389
_reflns_number_gt     2663
_reflns_threshold_expression     I>2\s(I)
_refine_ls_structure_factor_coef     Fsqd
_refine_ls_matrix_type     full
_refine_ls_R_factor_all     0.0684
_refine_ls_R_factor_gt     0.0505
_refine_ls_wR_factor_gt     0.1227
_refine_ls_wR_factor_ref     0.1334
_refine_ls_goodness_of_fit_ref     1.051
_refine_ls_restrained_S_all     1.051
_refine_ls_number_reflns     3389
_refine_ls_number_parameters     244
_refine_ls_number_restraints     0
_refine_ls_hydrogen_treatment     constr
_refine_ls_weighting_scheme     calc
_refine_ls_weighting_details
         'calc w=1/[\s^2^(Fo^2^)+(0.0597P)^2^+1.5674P] where P=(Fo^2^+2Fc^2^)/3'
_atom_sites_solution_hydrogens     geom
_atom_sites_solution_primary     direct
_atom_sites_solution_secondary     difmap
_refine_ls_shift/su_max     0.000
_refine_ls_shift/su_mean     0.000
_refine_diff_density_max     0.974
_refine_diff_density_min     -0.640
_refine_ls_extinction_method     none
_refine_ls_extinction_coef     ?
loop_
    _atom_type_symbol
    _atom_type_description
    _atom_type_scat_dispersion_real
    _atom_type_scat_dispersion_imag
    _atom_type_scat_source
    'C' 'C' 0.0033 0.0016
                         'International Tables Vol C Tables 4.2.6.8 and 6.1.1.4'
    'H' 'H' 0.0000 0.0000
                         'International Tables Vol C Tables 4.2.6.8 and 6.1.1.4'
    'N' 'N' 0.0061 0.0033
                         'International Tables Vol C Tables 4.2.6.8 and 6.1.1.4'
    'O' 'O' 0.0106 0.0060
                         'International Tables Vol C Tables 4.2.6.8 and 6.1.1.4'
    'Cu' 'Cu' 0.3201 1.2651
                         'International Tables Vol C Tables 4.2.6.8 and 6.1.1.4'
_computing_data_collection     'SMART (Bruker, 2004)'
_computing_cell_refinement     'SAINT (Bruker, 2004)'
_computing_data_reduction     'SAINT (Bruker, 2004)'
_computing_structure_solution     'SIR92 (Altomare <i>et al.</i>, 1993)'
_computing_structure_refinement     'SHELXL-97 (Sheldrick, 2008)'
_computing_molecular_graphics     'ORTEP-3 for Windows (Farrugia, 1997)'
_computing_publication_material     'WinGX (Farrugia, 1999)'
loop_
    _atom_site_type_symbol
    _atom_site_label
    _atom_site_fract_x
    _atom_site_fract_y
    _atom_site_fract_z
    _atom_site_U_iso_or_equiv
    _atom_site_adp_type
    _atom_site_calc_flag
    _atom_site_refinement_flags
    _atom_site_occupancy
    _atom_site_symmetry_multiplicity
    _atom_site_disorder_assembly
    _atom_site_disorder_group
    Cu Cu 0.03356(7) 0.40147(5) 0.29056(4) 0.02518(19) Uani d . 1 1 . .
    O O1 0.2664(4) 0.5043(3) 0.4150(2) 0.0366(8) Uani d . 1 1 . .
    H H1A 0.3378 0.5675 0.4096 0.055 Uiso d R 1 1 . .
    H H1B 0.2773 0.4952 0.4826 0.055 Uiso d R 1 1 . .
    O O31 -0.1202(4) 0.5234(3) 0.3466(2) 0.0273(7) Uani d . 1 1 . .
    O O32 -0.3929(4) 0.5595(3) 0.3709(2) 0.0426(9) Uani d . 1 1 . .
    O O33 0.0910(4) 0.5157(3) 0.1841(2) 0.0346(7) Uani d . 1 1 . .
    O O34 0.0182(5) 0.6530(3) 0.0567(3) 0.0453(9) Uani d . 1 1 . .
    O O35 -0.2706(4) 0.4198(3) 0.1414(2) 0.0373(8) Uani d . 1 1 . .
    N N11 0.1915(5) 0.2768(3) 0.2429(3) 0.0283(8) Uani d . 1 1 . .
    N N12 0.1713(5) 0.2466(4) 0.1347(3) 0.0334(9) Uani d . 1 1 . .
    H H12A 0.1038 0.2781 0.0888 0.040 Uiso d R 1 1 . .
    N N21 -0.0679(5) 0.2709(3) 0.3726(3) 0.0291(8) Uani d . 1 1 . .
    N N22 -0.0561(5) 0.2859(3) 0.4817(3) 0.0305(9) Uani d . 1 1 . .
    H H22A -0.0139 0.3484 0.5105 0.037 Uiso d R 1 1 . .
    C C11 0.2563(7) 0.1441(4) 0.1202(4) 0.0381(12) Uani d . 1 1 . .
    C C12 0.3380(7) 0.1053(5) 0.2215(4) 0.0395(12) Uani d . 1 1 . .
    H H12 0.4079 0.0362 0.2375 0.047 Uiso calc R 1 1 . .
    C C13 0.2950(6) 0.1905(4) 0.2959(4) 0.0324(10) Uani d . 1 1 . .
    C C14 0.2536(9) 0.0916(6) 0.0080(4) 0.0608(17) Uani d . 1 1 . .
    H H14A 0.1822 0.1420 -0.0459 0.091 Uiso calc R 1 1 . .
    H H14B 0.1998 0.0062 -0.0022 0.091 Uiso calc R 1 1 . .
    H H14C 0.3770 0.0932 0.0005 0.091 Uiso calc R 1 1 . .
    C C15 0.3537(8) 0.1923(5) 0.4175(4) 0.0482(14) Uani d . 1 1 . .
    H H15A 0.3035 0.2616 0.4476 0.072 Uiso calc R 1 1 . .
    H H15B 0.4854 0.2020 0.4417 0.072 Uiso calc R 1 1 . .
    H H15C 0.3099 0.1144 0.4414 0.072 Uiso calc R 1 1 . .
    C C21 -0.1237(7) 0.1816(4) 0.5189(4) 0.0326(10) Uani d . 1 1 . .
    C C22 -0.1789(7) 0.0966(4) 0.4317(4) 0.0379(12) Uani d . 1 1 . .
    H H22 -0.2307 0.0148 0.4321 0.046 Uiso calc R 1 1 . .
    C C23 -0.1438(6) 0.1538(4) 0.3425(4) 0.0299(10) Uani d . 1 1 . .
    C C24 -0.1240(9) 0.1774(6) 0.6367(4) 0.0567(16) Uani d . 1 1 . .
    H H24A -0.0728 0.2569 0.6743 0.085 Uiso calc R 1 1 . .
    H H24B -0.0514 0.1112 0.6692 0.085 Uiso calc R 1 1 . .
    H H24C -0.2478 0.1614 0.6422 0.085 Uiso calc R 1 1 . .
    C C25 -0.1799(7) 0.1017(5) 0.2272(4) 0.0418(12) Uani d . 1 1 . .
    H H25A -0.1402 0.1643 0.1838 0.063 Uiso calc R 1 1 . .
    H H25B -0.3091 0.0794 0.1984 0.063 Uiso calc R 1 1 . .
    H H25C -0.1135 0.0280 0.2253 0.063 Uiso calc R 1 1 . .
    C C31 -0.2937(6) 0.5131(4) 0.3171(3) 0.0293(10) Uani d . 1 1 . .
    C C32 -0.3894(6) 0.4403(5) 0.2100(4) 0.0374(11) Uani d . 1 1 . .
    H H32A -0.4406 0.3592 0.2257 0.045 Uiso calc R 1 1 . .
    H H32B -0.4904 0.4865 0.1712 0.045 Uiso calc R 1 1 . .
    C C33 -0.2287(7) 0.5301(5) 0.0895(4) 0.0425(13) Uani d . 1 1 . .
    H H33A -0.2890 0.5996 0.1134 0.051 Uiso calc R 1 1 . .
    H H33B -0.2789 0.5156 0.0112 0.051 Uiso calc R 1 1 . .
    C C34 -0.0253(7) 0.5683(4) 0.1126(3) 0.0328(11) Uani d . 1 1 . .
    O O1W 0.3682(9) 0.7458(7) 0.0748(6) 0.147(3) Uani d . 1 1 . .
    H H1WA 0.2788 0.6940 0.0771 0.221 Uiso d R 1 1 . .
    H H1WB 0.3837 0.7389 0.0109 0.221 Uiso d R 1 1 . .
    O O2W 0.4093(11) 0.1824(6) 0.7222(6) 0.155(3) Uani d . 1 1 . .
    H H2WA 0.3974 0.2410 0.6778 0.232 Uiso d R 1 1 . .
    H H2WB 0.4868 0.2111 0.7836 0.232 Uiso d R 1 1 . .
loop_
    _atom_site_aniso_label
    _atom_site_aniso_U_11
    _atom_site_aniso_U_22
    _atom_site_aniso_U_33
    _atom_site_aniso_U_12
    _atom_site_aniso_U_13
    _atom_site_aniso_U_23
    Cu 0.0271(3) 0.0284(3) 0.0217(3) 0.0038(2) 0.0086(2) 0.0027(2)
    O1 0.0293(18) 0.049(2) 0.0288(16) -0.0038(15) 0.0052(14) -0.0014(15)
    O31 0.0236(17) 0.0296(16) 0.0273(15) 0.0019(13) 0.0050(13) -0.0020(13)
    O32 0.0310(19) 0.067(2) 0.0319(17) 0.0094(17) 0.0119(15) -0.0013(16)
    O33 0.0377(19) 0.0389(19) 0.0288(16) 0.0048(15) 0.0104(14) 0.0091(14)
    O34 0.058(2) 0.045(2) 0.0338(18) 0.0047(18) 0.0123(17) 0.0152(16)
    O35 0.039(2) 0.044(2) 0.0291(16) -0.0013(16) 0.0119(14) -0.0023(14)
    N11 0.031(2) 0.033(2) 0.0234(18) 0.0047(17) 0.0108(16) 0.0030(15)
    N12 0.039(2) 0.038(2) 0.0264(19) 0.0089(18) 0.0127(17) 0.0060(17)
    N21 0.033(2) 0.034(2) 0.0227(18) 0.0052(17) 0.0113(16) 0.0016(16)
    N22 0.038(2) 0.028(2) 0.0274(19) 0.0005(17) 0.0130(17) -0.0018(15)
    C11 0.043(3) 0.034(3) 0.041(3) 0.008(2) 0.019(2) -0.002(2)
    C12 0.039(3) 0.037(3) 0.049(3) 0.012(2) 0.019(2) 0.006(2)
    C13 0.030(3) 0.036(3) 0.035(2) 0.007(2) 0.013(2) 0.007(2)
    C14 0.083(5) 0.059(4) 0.047(3) 0.018(3) 0.026(3) -0.009(3)
    C15 0.051(3) 0.057(3) 0.038(3) 0.023(3) 0.008(2) 0.012(2)
    C21 0.037(3) 0.033(3) 0.033(2) 0.006(2) 0.015(2) 0.009(2)
    C22 0.048(3) 0.028(3) 0.040(3) -0.004(2) 0.018(2) 0.003(2)
    C23 0.027(2) 0.029(2) 0.035(2) 0.0009(19) 0.0103(19) -0.0027(19)
    C24 0.081(5) 0.057(4) 0.038(3) -0.002(3) 0.026(3) 0.011(3)
    C25 0.043(3) 0.042(3) 0.038(3) -0.005(2) 0.012(2) -0.009(2)
    C31 0.028(3) 0.037(3) 0.023(2) 0.005(2) 0.0072(19) 0.0093(19)
    C32 0.028(3) 0.055(3) 0.029(2) -0.003(2) 0.009(2) -0.003(2)
    C33 0.041(3) 0.058(3) 0.031(2) 0.014(3) 0.009(2) 0.012(2)
    C34 0.044(3) 0.036(3) 0.020(2) 0.006(2) 0.011(2) -0.002(2)
    O1W 0.111(5) 0.152(6) 0.182(7) -0.049(5) 0.062(5) -0.026(5)
    O2W 0.176(8) 0.094(5) 0.180(7) -0.003(5) 0.022(6) 0.031(5)
_geom_special_details
;
 All esds (except the esd in the dihedral angle between two l.s. planes)
 are estimated using the full covariance matrix.  The cell esds are taken
 into account individually in the estimation of esds in distances, angles
 and torsion angles; correlations between esds in cell parameters are only
 used when they are defined by crystal symmetry.  An approximate (isotropic)
 treatment of cell esds is used for estimating esds involving l.s. planes.
;
loop_
    _geom_bond_atom_site_label_1
    _geom_bond_atom_site_label_2
    _geom_bond_site_symmetry_2
    _geom_bond_distance
    _geom_bond_publ_flag
    Cu O33 . 1.960(3) ?
    Cu N21 . 1.995(4) ?
    Cu N11 . 2.015(3) ?
    Cu O31 . 2.020(3) ?
    Cu O1 . 2.228(3) ?
    O1 H1A . 0.8500 ?
    O1 H1B . 0.8500 ?
    O31 C31 . 1.263(5) ?
    O32 C31 . 1.246(5) ?
    O33 C34 . 1.266(5) ?
    O34 C34 . 1.245(5) ?
    O35 C32 . 1.421(5) ?
    O35 C33 . 1.424(6) ?
    N11 C13 . 1.332(5) ?
    N11 N12 . 1.364(5) ?
    N12 C11 . 1.329(6) ?
    N12 H12A . 0.7732 ?
    N21 C23 . 1.334(6) ?
    N21 N22 . 1.366(5) ?
    N22 C21 . 1.342(6) ?
    N22 H22A . 0.7550 ?
    C11 C12 . 1.367(7) ?
    C11 C14 . 1.503(6) ?
    C12 C13 . 1.395(6) ?
    C12 H12 . 0.9300 ?
    C13 C15 . 1.491(6) ?
    C14 H14A . 0.9600 ?
    C14 H14B . 0.9600 ?
    C14 H14C . 0.9600 ?
    C15 H15A . 0.9600 ?
    C15 H15B . 0.9600 ?
    C15 H15C . 0.9600 ?
    C21 C22 . 1.360(6) ?
    C21 C24 . 1.498(6) ?
    C22 C23 . 1.381(6) ?
    C22 H22 . 0.9300 ?
    C23 C25 . 1.495(6) ?
    C24 H24A . 0.9600 ?
    C24 H24B . 0.9600 ?
    C24 H24C . 0.9600 ?
    C25 H25A . 0.9600 ?
    C25 H25B . 0.9600 ?
    C25 H25C . 0.9600 ?
    C31 C32 . 1.519(6) ?
    C32 H32A . 0.9700 ?
    C32 H32B . 0.9700 ?
    C33 C34 . 1.512(7) ?
    C33 H33A . 0.9700 ?
    C33 H33B . 0.9700 ?
    O1W H1WA . 0.8499 ?
    O1W H1WB . 0.8500 ?
    O2W H2WA . 0.8499 ?
    O2W H2WB . 0.8748 ?
loop_
    _geom_angle_atom_site_label_1
    _geom_angle_atom_site_label_2
    _geom_angle_atom_site_label_3
    _geom_angle_site_symmetry_1
    _geom_angle_site_symmetry_3
    _geom_angle
    _geom_angle_publ_flag
    O33 Cu N21 . . 168.02(14) ?
    O33 Cu N11 . . 88.43(13) ?
    N21 Cu N11 . . 91.13(14) ?
    O33 Cu O31 . . 94.10(12) ?
    N21 Cu O31 . . 86.76(13) ?
    N11 Cu O31 . . 176.92(12) ?
    O33 Cu O1 . . 87.35(12) ?
    N21 Cu O1 . . 104.62(13) ?
    N11 Cu O1 . . 94.36(13) ?
    O31 Cu O1 . . 84.00(12) ?
    Cu O1 H1A . . 130.6 ?
    Cu O1 H1B . . 120.0 ?
    H1A O1 H1B . . 107.7 ?
    C31 O31 Cu . . 122.4(3) ?
    C34 O33 Cu . . 125.6(3) ?
    C32 O35 C33 . . 113.1(4) ?
    C13 N11 N12 . . 105.3(3) ?
    C13 N11 Cu . . 132.4(3) ?
    N12 N11 Cu . . 120.7(3) ?
    C11 N12 N11 . . 111.5(4) ?
    C11 N12 H12A . . 124.7 ?
    N11 N12 H12A . . 122.8 ?
    C23 N21 N22 . . 105.4(3) ?
    C23 N21 Cu . . 131.4(3) ?
    N22 N21 Cu . . 123.0(3) ?
    C21 N22 N21 . . 111.4(4) ?
    C21 N22 H22A . . 131.2 ?
    N21 N22 H22A . . 117.3 ?
    N12 C11 C12 . . 107.3(4) ?
    N12 C11 C14 . . 121.6(4) ?
    C12 C11 C14 . . 131.1(5) ?
    C11 C12 C13 . . 105.8(4) ?
    C11 C12 H12 . . 127.1 ?
    C13 C12 H12 . . 127.1 ?
    N11 C13 C12 . . 110.1(4) ?
    N11 C13 C15 . . 122.3(4) ?
    C12 C13 C15 . . 127.6(4) ?
    C11 C14 H14A . . 109.5 ?
    C11 C14 H14B . . 109.5 ?
    H14A C14 H14B . . 109.5 ?
    C11 C14 H14C . . 109.5 ?
    H14A C14 H14C . . 109.5 ?
    H14B C14 H14C . . 109.5 ?
    C13 C15 H15A . . 109.5 ?
    C13 C15 H15B . . 109.5 ?
    H15A C15 H15B . . 109.5 ?
    C13 C15 H15C . . 109.5 ?
    H15A C15 H15C . . 109.5 ?
    H15B C15 H15C . . 109.5 ?
    N22 C21 C22 . . 106.1(4) ?
    N22 C21 C24 . . 120.3(4) ?
    C22 C21 C24 . . 133.6(5) ?
    C21 C22 C23 . . 107.5(4) ?
    C21 C22 H22 . . 126.2 ?
    C23 C22 H22 . . 126.2 ?
    N21 C23 C22 . . 109.6(4) ?
    N21 C23 C25 . . 121.4(4) ?
    C22 C23 C25 . . 129.0(4) ?
    C21 C24 H24A . . 109.5 ?
    C21 C24 H24B . . 109.5 ?
    H24A C24 H24B . . 109.5 ?
    C21 C24 H24C . . 109.5 ?
    H24A C24 H24C . . 109.5 ?
    H24B C24 H24C . . 109.5 ?
    C23 C25 H25A . . 109.5 ?
    C23 C25 H25B . . 109.5 ?
    H25A C25 H25B . . 109.5 ?
    C23 C25 H25C . . 109.5 ?
    H25A C25 H25C . . 109.5 ?
    H25B C25 H25C . . 109.5 ?
    O32 C31 O31 . . 123.9(4) ?
    O32 C31 C32 . . 117.4(4) ?
    O31 C31 C32 . . 118.8(4) ?
    O35 C32 C31 . . 113.2(4) ?
    O35 C32 H32A . . 108.9 ?
    C31 C32 H32A . . 108.9 ?
    O35 C32 H32B . . 108.9 ?
    C31 C32 H32B . . 108.9 ?
    H32A C32 H32B . . 107.7 ?
    O35 C33 C34 . . 114.0(4) ?
    O35 C33 H33A . . 108.8 ?
    C34 C33 H33A . . 108.8 ?
    O35 C33 H33B . . 108.8 ?
    C34 C33 H33B . . 108.8 ?
    H33A C33 H33B . . 107.7 ?
    O34 C34 O33 . . 123.1(5) ?
    O34 C34 C33 . . 115.8(4) ?
    O33 C34 C33 . . 121.1(4) ?
    H1WA O1W H1WB . . 107.7 ?
    H2WA O2W H2WB . . 108.2 ?
loop_
    _geom_hbond_atom_site_label_D
    _geom_hbond_atom_site_label_H
    _geom_hbond_atom_site_label_A
    _geom_hbond_site_symmetry_A
    _geom_hbond_distance_DH
    _geom_hbond_distance_HA
    _geom_hbond_distance_DA
    _geom_hbond_angle_DHA
    O1 H1A O32 1_655 0.85 2.21 2.798(5) 126
    O1 H1B O32 2_566 0.85 1.97 2.764(5) 156
    O1W H1WA O34 . 0.85 1.93 2.707(8) 151
    O1W H1WB O35 2_565 0.85 2.45 3.097(8) 133
    O2W H2WA O32 2_566 0.85 2.23 3.024(8) 156
    O2W H2WB O1W 2_666 0.88 1.87 2.741(10) 171
    N12 H12A O34 2_565 0.77 2.03 2.773(5) 163
    N22 H22A O31 2_566 0.75 2.20 2.904(5) 155
data_global
_journal_date_recd_electronic     2011-04-16
_journal_date_accepted     2011-04-21
_journal_name_full     'Acta Crystallographica, Section E'
_journal_year     2011
_journal_volume     67
_journal_issue      6
_journal_page_first     m682
_journal_page_last     m682
_journal_paper_category     QM
_journal_coeditor_code     XU5195
_publ_contact_author_name     'Dr. Bingxin Liu'
_publ_contact_author_address
;
Department of Chemistry
Shanghai University
Shanghai, 200444
P. R. China
;
_publ_contact_author_email     r5744011@yahoo.com.cn
_publ_section_title
;\
Aquabis(3,5-dimethyl-1<i>H</i>-pyrazole-\k<i>N</i>^2^)(oxydiacetato-\
\k^3^<i>O</i>,<i>O</i>',<i>O</i>'')copper(II) dihydrate
;
loop_
    _publ_author_name
    _publ_author_address
    'Yan-Li Wang'
;
Department of Chemistry
Shanghai University
People's Republic of China
;
    'Guang-Jun Chang'
;
Department of Chemistry
Shanghai University
People's Republic of China
;
    'Bing-Xin Liu'
;
Department of Chemistry
Shanghai University
People's Republic of China
;
