# Supplementary material for: Aqua­bis­(3,5-dimethyl-1H-pyrazole-κN 2)(oxydiacetato-κ3 O,O′,O′′)copper(II) dihydrate
Source: Acta Crystallogr Sect E Struct Rep Online. 2011 May 7;67(Pt 6):m682. doi: 10.1107/S1600536811015169 (PMC3120427; doi:10.1107/S1600536811015169)
Supplement: Supplementary file 2 [file e-67-0m682-Isup2.hkl]

#
# h,k,l, Fc-squared, Fo-squared, sigma(Fo-squared) and status flag
#
data_I
_shelx_title ' dm55'
_shelx_refln_list_code          4
_shelx_F_calc_maximum      125.93
_exptl_crystal_F_000       462.00
_reflns_d_resolution_high  0.8403
 
loop_
 _symmetry_equiv_pos_as_xyz
 'x, y, z'
 '-x, -y, -z'
 
_cell_length_a     7.5502
_cell_length_b    10.6264
_cell_length_c    12.6871
_cell_angle_alpha  92.219
_cell_angle_beta  104.880
_cell_angle_gamma  93.769
 
_shelx_F_squared_multiplier     1.000
 
loop_
 _refln_index_h
 _refln_index_k
 _refln_index_l
 _refln_F_squared_calc
 _refln_F_squared_meas
 _refln_F_squared_sigma
 _refln_observed_status
   1   0   0    10315.60    10708.45    106.57 o
   2   0   0       57.68       33.01      6.96 o
   3   0   0     2482.64     2253.98     50.30 o
   4   0   0      129.90      137.05     16.71 o
   5   0   0      125.20      165.87     21.34 o
   6   0   0        4.46       -5.53      8.20 o
   7   0   0       50.80       44.72     24.65 o
   8   0   0        4.33        6.99     10.95 o
  -8   1   0        3.92       20.21     11.08 o
  -7   1   0       66.65       47.77     17.82 o
  -6   1   0      550.88      546.05     36.56 o
  -5   1   0        5.79        4.12      9.71 o
  -4   1   0      617.08      573.13     29.05 o
  -3   1   0     4820.98     5100.08     83.14 o
  -2   1   0     7461.90     7651.44     95.45 o
  -1   1   0     1534.43     1602.53     37.08 o
   1   1   0     5752.73     5620.93     64.66 o
   2   1   0      395.66      463.66     13.69 o
   3   1   0     1328.25     1281.29     37.58 o
   4   1   0      986.63      858.60     26.01 o
   5   1   0      304.38      289.12     34.61 o
   6   1   0        5.63       13.32     10.20 o
   7   1   0      259.45      222.61     22.14 o
   8   1   0      111.99       72.49     18.28 o
  -8   2   0       40.99       51.91     20.63 o
  -7   2   0      154.90      227.32     30.50 o
  -6   2   0      929.19      859.87     44.44 o
  -5   2   0      114.38      139.03     20.19 o
  -4   2   0      329.94      372.97     25.04 o
  -3   2   0      308.15      287.15      8.34 o
  -2   2   0     7303.43     7164.88     60.10 o
  -1   2   0       53.88       20.74      2.48 o
   0   2   0      293.20      424.87      9.70 o
   1   2   0        2.67        3.33      5.42 o
   2   2   0     3406.76     3143.89     54.46 o
   3   2   0     2325.80     2339.43     53.18 o
   4   2   0      244.24      319.41     24.47 o
   5   2   0        7.01       -9.82      9.82 o
   6   2   0       65.52      101.63     22.82 o
   7   2   0      527.52      602.03     46.77 o
   8   2   0      403.39      381.96     43.34 o
  -8   3   0        3.55        4.27     16.16 o
  -7   3   0       17.72       19.76     15.41 o
  -6   3   0      993.57     1014.40     50.01 o
  -5   3   0     3062.67     3023.90     79.46 o
  -4   3   0     4931.65     4752.94     52.01 o
  -3   3   0     3717.97     3728.10     32.70 o
  -2   3   0     3396.32     3170.20     26.04 o
  -1   3   0      688.71      724.15     10.20 o
   0   3   0     7879.00     7870.88     58.86 o
   1   3   0      544.17      491.59     19.64 o
   2   3   0     2327.32     2758.82     54.17 o
   3   3   0      643.28      800.96     32.62 o
   4   3   0      498.12      376.30     25.92 o
   5   3   0       73.53      117.34     20.63 o
   6   3   0      176.96      169.02     27.39 o
   7   3   0      304.49      298.34     37.04 o
   8   3   0      243.47      192.52     35.76 o
  -8   4   0      139.08      129.49     27.11 o
  -7   4   0      409.97      378.37     35.35 o
  -6   4   0     1281.99     1263.93     57.13 o
  -5   4   0     1625.42     1514.81     56.97 o
  -4   4   0     2001.83     2054.58     25.76 o
  -3   4   0     2949.60     3044.88     29.44 o
  -2   4   0      776.27      743.83     12.35 o
  -1   4   0     1609.53     1663.75     22.10 o
   0   4   0        6.64       -2.33      6.26 o
   1   4   0      123.73      153.01      8.80 o
   2   4   0      992.90      952.69     32.68 o
   3   4   0        1.97        5.61     11.27 o
   4   4   0       21.58        6.74     12.05 o
   5   4   0        1.68        5.40     14.80 o
   6   4   0       23.98       32.44     19.14 o
   7   4   0       89.43      100.73     27.53 o
  -8   5   0       49.61        9.40     16.06 o
  -7   5   0      103.00      140.99     28.54 o
  -6   5   0       89.47       97.45     20.53 o
  -5   5   0       39.95       42.94     13.57 o
  -4   5   0        1.93        3.82      3.58 o
  -3   5   0     1795.38     1733.19     22.14 o
  -2   5   0     5273.37     4716.48     37.79 o
  -1   5   0      454.92      413.90     12.21 o
   0   5   0       91.48       55.35      6.01 o
   1   5   0       39.28       15.38      6.08 o
   2   5   0      371.74      311.57     21.03 o
   3   5   0      787.41      955.14     40.10 o
   4   5   0      636.69      649.58     36.87 o
   5   5   0      399.81      397.55     35.85 o
   6   5   0       72.24       49.97     20.74 o
   7   5   0        4.00        8.10     20.04 o
  -7   6   0      275.21      209.41     33.25 o
  -6   6   0        4.79       19.67     14.51 o
  -5   6   0      184.67      192.59     26.62 o
  -4   6   0        0.82       -2.14      8.10 o
  -3   6   0        0.88        1.57      3.05 o
  -2   6   0      198.14      260.11     10.69 o
  -1   6   0      422.60      397.31     13.00 o
   0   6   0      607.28      583.08     16.45 o
   1   6   0      360.59      344.27     14.23 o
   2   6   0      583.43      729.31     22.61 o
   3   6   0     1178.59     1146.67     45.70 o
   4   6   0      633.65      696.53     41.43 o
   5   6   0     1051.13      921.16     49.93 o
   6   6   0      324.01      338.16     37.15 o
   7   6   0       11.61       28.08     24.47 o
  -7   7   0      229.23      238.50     36.56 o
  -6   7   0      202.50      228.17     32.55 o
  -5   7   0        1.16        8.04     10.94 o
  -4   7   0      140.11      136.65     23.61 o
  -3   7   0       92.33       92.54     17.97 o
  -1   7   0      125.20      115.65     16.30 o
   0   7   0      212.58      247.46     12.50 o
   1   7   0      114.13      118.39     10.56 o
   2   7   0      958.35      914.47     26.39 o
   3   7   0      507.06      473.96     21.90 o
   4   7   0      258.48      266.91     29.03 o
   5   7   0      400.62      430.25     38.85 o
   6   7   0       99.26      111.34     27.33 o
  -7   8   0      198.07      207.03     35.72 o
  -6   8   0      401.10      346.37     39.90 o
  -5   8   0      186.08      216.04     32.28 o
  -4   8   0      168.38      168.94     27.17 o
  -3   8   0       34.49       42.09     15.08 o
  -2   8   0       44.55       37.77     13.99 o
  -1   8   0      115.93      118.46     18.76 o
   0   8   0       51.30       68.03      8.80 o
   1   8   0      195.46      198.23     13.61 o
   2   8   0      106.59      121.74     13.32 o
   3   8   0       64.38       90.79     13.06 o
   4   8   0        4.72        1.04      9.08 o
   5   8   0      158.26      163.65     18.98 o
   6   8   0      200.33      205.55     22.27 o
  -6   9   0       81.75       79.57     24.67 o
  -5   9   0       25.64       39.35     19.11 o
  -4   9   0      522.29      557.35     42.19 o
  -3   9   0      385.73      380.28     33.58 o
  -2   9   0       80.27       59.18     17.16 o
  -1   9   0      408.63      472.18     32.68 o
   0   9   0      585.35      566.35     33.94 o
   1   9   0      757.10      650.90     37.79 o
   2   9   0      197.45      222.90     16.90 o
   3   9   0       23.00       20.05     10.41 o
   4   9   0       25.64       29.55     11.41 o
   5   9   0      147.15      145.67     19.09 o
  -5  10   0        4.99       -1.10     17.55 o
  -4  10   0      235.33      259.31     36.42 o
  -3  10   0      714.13      690.67     44.57 o
  -2  10   0      237.07      261.98     30.98 o
  -1  10   0      158.66      171.40     24.71 o
   0  10   0      552.26      540.47     35.85 o
   1  10   0      339.51      319.04     30.94 o
   2  10   0        3.09       -6.89      6.96 o
   3  10   0        7.54       10.35     14.15 o
   4  10   0       27.64       32.45     13.08 o
  -4  11   0       25.74       25.04     19.95 o
  -3  11   0       68.96       65.71     22.09 o
  -2  11   0      105.04       97.51     21.98 o
  -1  11   0        9.77        8.35     13.87 o
   0  11   0        8.60        6.69     13.24 o
   1  11   0      175.60      178.23     27.62 o
   2  11   0       59.31       62.88     20.17 o
   3  11   0      162.77      184.51     30.59 o
  -3  12   0       21.83        6.91     16.54 o
  -2  12   0       86.73       86.37     23.96 o
  -1  12   0        6.33        8.55     14.29 o
   0  12   0      117.63       96.88     24.12 o
   1  12   0      126.59      122.18     25.97 o
   2  12   0       94.02       82.32     23.65 o
  -2 -12   1      193.86      149.49     27.62 o
  -1 -12   1      111.32      103.02     24.56 o
   0 -12   1        9.00       17.97     15.66 o
   1 -12   1       65.81       57.11     20.52 o
   2 -12   1       78.65      109.05     25.86 o
   3 -12   1       26.97       61.57     22.92 o
  -3 -11   1       24.86       14.32     19.73 o
  -2 -11   1       46.78       48.36     18.28 o
  -1 -11   1       16.04       15.42     14.27 o
   0 -11   1        1.90       -5.26     12.55 o
   1 -11   1       18.08        6.76     12.79 o
   2 -11   1      184.15      207.52     29.88 o
   3 -11   1      449.73      480.71     40.35 o
   4 -11   1      292.81      262.62     39.20 o
  -4 -10   1       45.53       49.08     14.57 o
  -3 -10   1       78.63       84.76     14.23 o
  -2 -10   1        8.23       13.28      8.30 o
  -1 -10   1        1.73        6.34     11.58 o
   0 -10   1       63.78       42.70     15.66 o
   1 -10   1      272.80      241.89     28.06 o
   2 -10   1      114.91       96.46     20.88 o
   3 -10   1      373.62      347.05     35.85 o
   4 -10   1      463.03      460.36     41.80 o
   5 -10   1      347.92      376.76     43.82 o
  -5  -9   1      171.19      146.00     35.86 o
  -4  -9   1       32.69       51.94     12.97 o
  -3  -9   1       52.39       57.71     11.81 o
  -2  -9   1       15.96       11.47      7.88 o
  -1  -9   1      123.85      128.30     12.63 o
   0  -9   1       19.92        5.77     10.32 o
   1  -9   1       99.60       83.69     17.44 o
   2  -9   1        3.49        5.11      9.96 o
   3  -9   1       27.56       32.44     15.73 o
   4  -9   1        1.10        9.29     15.19 o
   5  -9   1      148.46       87.78     25.17 o
   6  -9   1      214.68      181.64     35.48 o
  -6  -8   1      112.01      106.98     24.11 o
  -5  -8   1       91.74      106.74     15.77 o
  -4  -8   1        1.94       11.12     12.04 o
  -3  -8   1       40.49       51.49     10.90 o
  -2  -8   1      122.66       83.73     11.20 o
  -1  -8   1     1328.25     1288.12     29.78 o
   0  -8   1     1790.04     1839.46     34.04 o
   1  -8   1      613.10      589.02     19.26 o
   2  -8   1      647.89      625.62     36.03 o
   3  -8   1      189.36      198.78     26.56 o
   4  -8   1       66.53       60.30     19.51 o
   5  -8   1       10.48       16.23     15.35 o
   6  -8   1      131.15      178.21     33.92 o
  -6  -7   1        7.12        4.07     10.12 o
  -5  -7   1      133.07      150.49     18.01 o
  -4  -7   1      102.97      111.08     16.07 o
  -3  -7   1      235.55      245.09     16.87 o
  -2  -7   1      950.64      947.65     26.08 o
  -1  -7   1     2241.92     2150.75     36.33 o
   0  -7   1     3111.42     3021.30     42.16 o
   1  -7   1     2404.64     2318.96     35.75 o
   2  -7   1     1585.75     1612.65     29.54 o
   3  -7   1      114.84       85.12     18.26 o
   4  -7   1        6.17       16.54     12.57 o
   5  -7   1      104.26      111.57     23.63 o
   6  -7   1       56.79       56.71     19.82 o
   7  -7   1        7.51      -12.05     14.36 o
  -7  -6   1       88.60       55.45     25.74 o
  -6  -6   1        8.94       16.83     19.56 o
  -5  -6   1      119.29      126.54     23.92 o
  -4  -6   1      202.90      294.65     25.40 o
  -3  -6   1       51.65       44.94      9.86 o
  -2  -6   1     1033.93     1189.29     27.41 o
  -1  -6   1     1099.14     1157.27     24.80 o
   0  -6   1       15.26       19.54      4.88 o
   1  -6   1      398.58      375.97     15.59 o
   2  -6   1     2162.50     2086.20     32.03 o
   3  -6   1     1518.77     1374.92     27.07 o
   4  -6   1      141.52      149.23     12.19 o
   5  -6   1       17.40       16.89     12.86 o
   6  -6   1        5.52       10.11     10.75 o
   7  -6   1       58.53       49.40     21.47 o
  -7  -5   1       60.66       64.15     24.12 o
  -6  -5   1       22.77       15.08     17.79 o
  -5  -5   1       63.79       65.34     20.28 o
  -4  -5   1      595.24      595.75     34.86 o
  -3  -5   1      252.85      244.76     22.64 o
  -2  -5   1       92.04      173.68     11.32 o
  -1  -5   1      224.90      285.29     11.78 o
   0  -5   1       53.31       74.08      6.84 o
   1  -5   1       55.12       65.33      6.36 o
   2  -5   1      399.30      393.99     12.77 o
   3  -5   1      676.89      731.79     14.16 o
   4  -5   1      132.70      132.53     11.16 o
   5  -5   1       55.80       79.30     11.44 o
   6  -5   1       40.95       60.28     19.09 o
   7  -5   1      107.55      134.38     26.67 o
   8  -5   1      398.42      387.11     44.24 o
  -8  -4   1      140.08      144.45     32.73 o
  -7  -4   1      283.74      269.55     34.22 o
  -6  -4   1      146.01      167.33     26.23 o
  -5  -4   1      342.57      304.35     28.48 o
  -4  -4   1     4800.37     4936.65     92.50 o
  -3  -4   1     3825.29     3848.74     72.79 o
  -2  -4   1       29.08       66.39      7.79 o
  -1  -4   1      549.85      494.27     13.61 o
   0  -4   1       66.36       92.16      9.03 o
   1  -4   1       31.97        6.93      8.33 o
   2  -4   1      258.04      299.42     10.71 o
   3  -4   1      132.16      273.66      8.26 o
   4  -4   1       59.45       77.61      9.16 o
   5  -4   1      882.85      930.89     45.98 o
   6  -4   1      493.13      427.06     35.15 o
   7  -4   1       20.82       14.42     14.60 o
   8  -4   1       42.86       46.47     20.59 o
  -8  -3   1      286.07      328.33     40.01 o
  -7  -3   1      340.03      296.75     34.97 o
  -6  -3   1      483.14      453.09     36.49 o
  -5  -3   1      256.19      272.93     25.90 o
  -4  -3   1       99.78       82.76     15.04 o
  -3  -3   1     4509.54     4623.02     77.47 o
  -2  -3   1     1827.51     1947.71     41.01 o
  -1  -3   1      345.09      297.16     12.68 o
   0  -3   1     5492.74     5836.77     48.01 o
   1  -3   1       87.53      106.33      5.84 o
   2  -3   1        9.63       26.44      2.76 o
   3  -3   1        2.63        3.78      2.48 o
   4  -3   1       96.55       81.00      8.67 o
   5  -3   1        1.00        8.17     10.13 o
   6  -3   1        0.24        0.92     11.49 o
   7  -3   1        9.62       12.53     14.53 o
   8  -3   1       37.85       19.47     16.89 o
  -8  -2   1       59.08       29.95     21.69 o
  -7  -2   1        0.24      -14.87     14.87 o
  -6  -2   1        8.63        7.99     14.98 o
  -5  -2   1       25.75       10.59     12.16 o
  -4  -2   1        9.81        3.50      8.68 o
  -3  -2   1      105.21      119.63     13.10 o
  -2  -2   1     2213.06     2064.72     39.71 o
  -1  -2   1     9140.76     9371.40    149.86 o
   0  -2   1       29.92       14.80      2.81 o
   1  -2   1     5121.69     5635.37     44.96 o
   2  -2   1      815.12      929.16     14.73 o
   3  -2   1     1619.16     1524.80     19.38 o
   4  -2   1     1805.96     1694.39     53.58 o
   5  -2   1     1015.33      981.85     44.97 o
   6  -2   1       85.04      110.36     22.11 o
   7  -2   1      123.89      157.75     27.97 o
   8  -2   1       40.17       15.35     16.27 o
  -8  -1   1      135.02      143.86     45.20 o
  -7  -1   1      249.84      286.83     23.48 o
  -6  -1   1       94.25      107.53     15.39 o
  -5  -1   1      282.99      302.50     18.03 o
  -4  -1   1      112.51      145.14     11.93 o
  -3  -1   1        1.04        0.52      4.27 o
  -2  -1   1    15857.81    18035.95    279.46 o
  -1  -1   1     1252.65     1151.27     14.04 o
   0  -1   1     5484.76     5783.76     54.26 o
   1  -1   1      869.90      761.64     12.26 o
   2  -1   1     7293.85     7093.38     60.23 o
   3  -1   1     1544.27     1461.38     34.70 o
   4  -1   1      628.76      742.46     34.91 o
   5  -1   1      555.60      627.69     36.78 o
   6  -1   1      297.96      342.41     31.87 o
   7  -1   1      354.31      317.54     24.21 o
   8  -1   1        3.53        8.40     10.70 o
  -8   0   1       70.20       60.42     15.31 o
  -7   0   1      455.44      476.08     34.21 o
  -6   0   1      494.60      488.97     33.39 o
  -5   0   1      897.60      971.79     40.85 o
  -4   0   1     2914.24     3170.25     67.10 o
  -3   0   1       85.63      128.15     12.42 o
  -2   0   1       27.94       12.05      4.76 o
   1   0   1      757.20      780.79     19.25 o
   2   0   1     2015.09     1904.26     56.21 o
   3   0   1        9.91       27.73      9.25 o
   4   0   1      237.30      181.24     19.47 o
   5   0   1      181.10      193.02     19.38 o
   6   0   1      372.03      313.85     23.73 o
   7   0   1      505.97      485.26     34.00 o
   8   0   1       36.07       56.98     16.41 o
  -8   1   1        7.33       15.21      9.58 o
  -7   1   1      346.93      332.14     33.37 o
  -6   1   1     1478.94     1633.96     59.44 o
  -5   1   1      892.60      948.26     41.07 o
  -4   1   1      991.69      948.20     36.42 o
  -3   1   1      256.80      243.81     16.14 o
  -2   1   1      194.02      225.22     12.69 o
  -1   1   1      421.78      388.63     12.18 o
   0   1   1     4954.43     5030.36     37.74 o
   1   1   1     8372.53     8741.25     96.50 o
   2   1   1        0.07        8.14      4.86 o
   3   1   1      548.75      483.05     19.49 o
   4   1   1       28.24       13.93      6.69 o
   5   1   1       87.52      138.22     15.53 o
   6   1   1       82.44       83.25     15.65 o
   7   1   1      404.06      478.58     46.67 o
   8   1   1      201.60      146.87     33.28 o
  -8   2   1        6.27       -2.47     13.61 o
  -7   2   1       12.82        5.33     11.10 o
  -6   2   1        4.14       13.70     10.68 o
  -5   2   1      821.44      716.50     36.91 o
  -4   2   1     2236.18     2374.84     36.39 o
  -3   2   1     2473.27     2340.81     31.98 o
  -2   2   1     8926.22     8820.75     72.98 o
  -1   2   1     2286.03     2359.94     25.45 o
   0   2   1      443.81      308.81     16.92 o
   1   2   1     3519.30     3696.74     56.44 o
   2   2   1     1452.97     1241.96     35.23 o
   3   2   1       14.86       28.96     10.00 o
   4   2   1       24.05       15.41     10.66 o
   5   2   1      188.32      167.41     23.89 o
   6   2   1       94.67      113.61     25.37 o
   7   2   1       83.37       62.28     24.03 o
   8   2   1       62.47       19.69     24.22 o
  -8   3   1       31.14       -7.82     13.94 o
  -7   3   1       82.06       90.03     21.36 o
  -6   3   1        2.33        9.20     10.00 o
  -5   3   1      595.72      594.29     31.73 o
  -4   3   1     3194.04     3400.73     44.26 o
  -3   3   1     2258.77     2113.68     30.57 o
  -2   3   1     2589.11     2403.47     21.28 o
  -1   3   1       46.58       64.97      5.47 o
   0   3   1      105.75       92.91     10.00 o
   1   3   1      791.67      534.18     22.11 o
   2   3   1      177.86      260.55     19.29 o
   3   3   1      640.70      577.65     30.08 o
   4   3   1      104.04       60.27     16.49 o
   5   3   1       45.45       31.32     17.51 o
   6   3   1       33.84       33.67     19.89 o
   7   3   1        2.95       -7.91     18.94 o
   8   3   1        3.64       -6.70     21.29 o
  -8   4   1       45.92       30.55     18.28 o
  -7   4   1       30.99        8.52     13.83 o
  -6   4   1       36.90        3.57      9.69 o
  -5   4   1       10.93       16.29      5.57 o
  -4   4   1      214.12      199.72     11.12 o
  -3   4   1        7.30       15.11      3.10 o
  -2   4   1       77.30       54.55      3.72 o
  -1   4   1     1195.19     1155.27     14.31 o
   0   4   1      113.27      130.27      8.77 o
   1   4   1       86.62      138.43     13.96 o
   2   4   1      812.61      750.00     31.91 o
   3   4   1      665.98      575.27     32.31 o
   4   4   1      785.67      952.47     43.28 o
   5   4   1      619.45      607.82     41.40 o
   6   4   1      234.12      160.68     27.44 o
   7   4   1       77.21       53.76     24.97 o
  -8   5   1      210.37      208.31     33.76 o
  -7   5   1      933.90      841.98     50.98 o
  -6   5   1      268.80      209.21     28.36 o
  -5   5   1      152.20      147.70     22.24 o
  -4   5   1      555.19      572.47     28.68 o
  -3   5   1      169.35      198.15     14.15 o
  -2   5   1      502.09      639.62     11.18 o
  -1   5   1       19.21       19.36      7.71 o
   0   5   1       15.46        8.82      3.72 o
   1   5   1        1.08        6.10      7.44 o
   2   5   1     1944.89     1949.36     52.77 o
   3   5   1      212.76      232.64     24.27 o
   4   5   1      391.78      451.00     34.11 o
   5   5   1      787.92      829.57     48.01 o
   6   5   1      439.12      373.59     38.03 o
   7   5   1      281.99      249.49     37.24 o
  -8   6   1      209.52      237.65     37.39 o
  -7   6   1     1054.57      977.42     56.02 o
  -6   6   1      404.58      396.91     34.90 o
  -5   6   1       44.68       78.97     18.35 o
  -4   6   1      304.28      304.49     19.76 o
  -3   6   1      445.15      470.88     17.35 o
  -2   6   1      123.18      105.18      5.91 o
  -1   6   1      212.48      232.59      9.98 o
   0   6   1      595.09      613.00     16.52 o
   1   6   1        1.63       12.75      9.50 o
   2   6   1      310.72      316.37     25.77 o
   3   6   1        4.90        9.21     14.64 o
   4   6   1      135.00      151.95     25.99 o
   5   6   1      443.50      543.54     41.91 o
   6   6   1      265.34      194.99     33.05 o
   7   6   1       83.67      124.47     32.94 o
  -7   7   1      128.72      118.66     28.43 o
  -6   7   1      119.49      145.11     28.25 o
  -5   7   1      213.13      233.61     30.15 o
  -4   7   1      184.22      159.27     13.38 o
  -3   7   1       46.87       65.66      9.25 o
  -2   7   1      150.34      120.99     18.89 o
  -1   7   1      339.29      295.77     12.17 o
   0   7   1     2392.32     2389.28     35.91 o
   1   7   1      860.77      926.11     26.31 o
   2   7   1       18.81       26.06      8.59 o
   3   7   1       89.51       81.42     21.01 o
   4   7   1       75.90       64.13     21.16 o
   5   7   1        4.99      -18.23     18.23 o
   6   7   1        2.30       -7.64     20.04 o
  -7   8   1       36.27       24.75     19.82 o
  -6   8   1       54.83       13.13     15.26 o
  -5   8   1        3.67        6.25     13.52 o
  -4   8   1      373.42      440.87     36.16 o
  -3   8   1        4.07        3.59     10.24 o
  -2   8   1      216.39      252.57     26.18 o
  -1   8   1      862.30      868.94     40.21 o
   0   8   1     1172.41     1143.38     61.75 o
   1   8   1     1588.22     1518.43     33.23 o
   2   8   1      373.94      376.58     42.30 o
   3   8   1      798.44      942.37     31.35 o
   4   8   1      490.31      449.35     38.71 o
   5   8   1       15.64        5.06     20.15 o
   6   8   1        1.33      -10.04     21.61 o
  -6   9   1       53.92       79.08     24.91 o
  -5   9   1      123.45      169.13     30.22 o
  -4   9   1       64.42       97.07     23.17 o
  -3   9   1       71.20       33.56     14.86 o
  -2   9   1        0.78       -8.15      8.15 o
  -1   9   1      424.15      410.01     30.48 o
   0   9   1     1350.81     1318.40     51.73 o
   1   9   1      923.09      845.95     42.11 o
   2   9   1      483.47      517.85     30.55 o
   3   9   1      745.54      730.79     29.36 o
   4   9   1      142.83      164.20     19.23 o
   5   9   1       10.76        2.12     12.38 o
  -5  10   1       56.92       81.64     26.84 o
  -4  10   1      114.44      133.13     26.23 o
  -3  10   1       64.15       56.60     18.43 o
  -2  10   1        2.07       -0.27     11.65 o
  -1  10   1       63.71       52.57     16.10 o
   0  10   1      368.29      404.90     32.73 o
   1  10   1       87.92       86.57     19.97 o
   2  10   1        2.50       20.20     15.86 o
   3  10   1      223.18      216.30     20.26 o
   4  10   1      177.64      177.44     34.47 o
  -4  11   1       69.14       63.62     22.75 o
  -3  11   1      349.96      343.11     37.83 o
  -2  11   1      307.84      259.53     32.33 o
  -1  11   1       64.87       45.19     17.48 o
   0  11   1       38.18       42.09     17.20 o
   1  11   1        3.94        6.52     14.87 o
   2  11   1        8.64        4.03     13.54 o
   3  11   1       31.09       36.75     19.53 o
  -3  12   1      374.05      398.19     42.35 o
  -2  12   1      601.21      545.52     42.28 o
  -1  12   1      128.70      116.68     24.36 o
   0  12   1       14.23        5.72     15.42 o
   1  12   1       65.87       47.57     19.51 o
  -1 -12   2        1.91       -0.37     14.75 o
   0 -12   2        8.12      -12.42     12.42 o
   1 -12   2       16.40       -4.85     15.30 o
   2 -12   2        0.35       12.31     16.69 o
  -3 -11   2      150.66      157.44     23.96 o
  -2 -11   2      251.59      251.91     30.30 o
  -1 -11   2      411.61      367.64     32.70 o
   0 -11   2       64.49       43.08     17.35 o
   1 -11   2       95.32      107.12     23.90 o
   2 -11   2       94.90       80.18     22.42 o
   3 -11   2        1.78        0.09     16.61 o
   4 -11   2       47.48       42.13     23.01 o
  -4 -10   2      117.20       98.93     22.00 o
  -3 -10   2      210.28      207.94     18.27 o
  -2 -10   2      446.12      387.09     20.87 o
  -1 -10   2      883.12      841.36     27.09 o
   0 -10   2      205.69      214.89     25.85 o
   1 -10   2       28.83       15.06     14.23 o
   2 -10   2      146.16      155.35     26.12 o
   3 -10   2      110.81      100.22     23.61 o
   4 -10   2       41.44        7.13     16.89 o
   5 -10   2        0.22       -8.06     18.13 o
  -5  -9   2       10.06        1.17     12.84 o
  -4  -9   2       36.05       53.98     16.43 o
  -3  -9   2        1.42        5.51      8.12 o
  -2  -9   2       27.22       40.67     11.49 o
  -1  -9   2      373.53      378.31     18.07 o
   0  -9   2      559.03      593.50     21.22 o
   1  -9   2      625.99      608.79     36.38 o
   2  -9   2      557.63      515.59     35.21 o
   3  -9   2      383.94      386.80     34.51 o
   4  -9   2      401.04      381.32     38.82 o
   5  -9   2      160.37      146.56     31.12 o
   6  -9   2       69.50      101.30     29.16 o
  -6  -8   2       28.62       19.01     15.06 o
  -5  -8   2      112.95      155.46     25.44 o
  -4  -8   2      193.74      179.44     17.32 o
  -3  -8   2       59.36       57.60     10.41 o
  -2  -8   2        2.34       -2.18      6.12 o
  -1  -8   2       43.89       44.81      8.57 o
   0  -8   2      360.77      376.15     16.58 o
   1  -8   2     2100.25     2141.66     58.07 o
   2  -8   2     1680.68     1576.80     43.12 o
   3  -8   2      386.70      428.93     34.27 o
   4  -8   2       88.29       84.28     21.10 o
   5  -8   2      144.81      153.43     29.80 o
   6  -8   2      325.72      282.97     40.17 o
  -7  -7   2      190.22      208.02     30.11 o
  -6  -7   2      440.21      393.04     36.47 o
  -5  -7   2      361.21      367.50     22.52 o
  -4  -7   2      548.51      657.17     40.18 o
  -3  -7   2      151.59      137.81     13.12 o
  -2  -7   2        4.75       12.26      6.61 o
  -1  -7   2       14.58       10.54      5.80 o
   0  -7   2        0.31        2.68      4.57 o
   1  -7   2       28.30       23.54      7.07 o
   2  -7   2      831.96      797.66     22.17 o
   3  -7   2      460.08      374.93     16.22 o
   4  -7   2      140.96      136.30     24.51 o
   5  -7   2       11.72        8.65     14.97 o
   6  -7   2      161.87      157.62     30.35 o
   7  -7   2      286.48      340.36     43.76 o
  -7  -6   2       11.24        8.46      9.87 o
  -6  -6   2      111.99       99.69     20.24 o
  -5  -6   2      894.73      862.40     45.93 o
  -4  -6   2      957.73     1032.15     31.05 o
  -3  -6   2      362.06      359.72     26.08 o
  -2  -6   2      873.11     1038.09     24.84 o
  -1  -6   2     1203.39     1153.03     32.61 o
   0  -6   2      131.95      142.80      9.75 o
   1  -6   2      711.33      771.54     20.18 o
   2  -6   2       29.63       36.68      6.55 o
   3  -6   2       75.87      163.96     11.23 o
   4  -6   2       82.05       81.32     10.29 o
   5  -6   2       94.04       78.65     12.26 o
   6  -6   2        2.42        1.87     13.85 o
   7  -6   2      101.00      145.39     30.08 o
  -6  -5   2        2.96        7.60     15.90 o
  -5  -5   2      342.56      423.96     33.25 o
  -4  -5   2     3302.27     3323.74     53.19 o
  -3  -5   2     3266.20     3302.22     47.64 o
  -2  -5   2     2483.59     2455.62     36.08 o
  -1  -5   2     3198.98     2881.00     37.04 o
   0  -5   2      714.68      674.75     19.11 o
   1  -5   2       87.39       35.27      8.80 o
   2  -5   2      419.31      416.27     14.19 o
   3  -5   2       88.74      121.49     19.22 o
   4  -5   2      121.18      109.34     26.30 o
   5  -5   2        1.62        9.93      6.76 o
   6  -5   2      115.46      119.47     24.67 o
   7  -5   2       50.22       24.12     18.13 o
  -7  -4   2        5.60      -13.63     15.72 o
  -6  -4   2      355.02      336.96     31.18 o
  -5  -4   2       26.07       44.93     15.59 o
  -4  -4   2      761.45      752.37     34.68 o
  -3  -4   2     3587.21     3529.31     47.48 o
  -2  -4   2     2003.87     1839.72     28.69 o
  -1  -4   2     1198.34     1477.63     23.59 o
   0  -4   2      127.58       71.75      6.12 o
   1  -4   2      316.98      293.36     10.74 o
   2  -4   2      220.83      200.31      9.70 o
   3  -4   2      134.12      166.57     16.71 o
   4  -4   2      408.94      430.31     28.00 o
   5  -4   2      313.29      300.24     18.12 o
   6  -4   2       65.76       58.82     18.46 o
   7  -4   2       11.99       26.14     18.92 o
   8  -4   2        0.17       -1.26     17.46 o
  -7  -3   2      198.60      162.86     27.64 o
  -6  -3   2        3.46        1.43     14.01 o
  -5  -3   2        0.59       10.50     11.76 o
  -4  -3   2        0.05       -7.73      8.32 o
  -3  -3   2      291.58      327.47     19.11 o
  -2  -3   2      266.67      279.63     11.03 o
  -1  -3   2     5286.98     4717.01     42.69 o
   0  -3   2      567.49      582.07     24.55 o
   1  -3   2      914.97      883.42     16.62 o
   2  -3   2      146.46       85.71      6.86 o
   3  -3   2       45.98       65.77     10.87 o
   4  -3   2     2257.10     2184.14     39.71 o
   5  -3   2     1330.16     1426.66     35.46 o
   6  -3   2      864.90      892.75     49.15 o
   7  -3   2      212.42      296.91     36.43 o
   8  -3   2       22.62        9.84     18.48 o
  -8  -2   2      445.84      464.34     43.49 o
  -7  -2   2      614.38      618.39     43.47 o
  -6  -2   2      872.38     1009.58     46.53 o
  -5  -2   2      875.26     1005.44     40.85 o
  -4  -2   2      105.34      150.59     16.19 o
  -3  -2   2       13.48       -3.35      5.99 o
  -2  -2   2     1752.84     1712.97     32.22 o
  -1  -2   2        6.30        5.90      2.82 o
   0  -2   2       21.48       27.03      3.38 o
   1  -2   2     2419.10     2272.85     26.71 o
   2  -2   2     1258.52     1274.99     22.49 o
   3  -2   2        7.47        5.45      4.10 o
   4  -2   2     2545.40     2364.08     41.18 o
   5  -2   2     2341.85     2544.15     74.97 o
   6  -2   2     1073.09     1128.72     54.93 o
   7  -2   2      423.79      505.24     40.46 o
   8  -2   2      167.30      174.98     20.62 o
  -8  -1   2      402.12      407.23     28.44 o
  -7  -1   2      777.92      724.37     31.84 o
  -6  -1   2      434.67      515.07     24.43 o
  -5  -1   2     1538.12     1482.53     35.36 o
  -4  -1   2      515.77      545.15     18.56 o
  -3  -1   2      613.37      895.27     19.49 o
  -2  -1   2        5.04       -1.80      2.12 o
  -1  -1   2     3921.55     3387.01     42.42 o
   0  -1   2      479.77      466.17      8.40 o
   1  -1   2     1291.93     1066.00     16.76 o
   2  -1   2      177.20      278.66     10.81 o
   3  -1   2       58.36       39.20     10.95 o
   4  -1   2      576.18      652.63     35.04 o
   5  -1   2      966.26      899.11     43.87 o
   6  -1   2      701.59      758.63     45.28 o
   7  -1   2      276.81      267.38     24.33 o
   8  -1   2      119.28       90.69     17.87 o
  -8   0   2        1.73        5.47     10.75 o
  -7   0   2      138.38      131.99     31.30 o
  -6   0   2      320.90      292.66     27.51 o
  -5   0   2     1271.11     1224.63     44.57 o
  -4   0   2      410.28      432.87     23.39 o
  -3   0   2      455.25      453.42     20.04 o
  -2   0   2      212.96      144.69      9.14 o
  -1   0   2       51.99       44.35      4.19 o
   0   0   2     3736.01     3898.16     24.85 o
   1   0   2      916.21      872.34     16.75 o
   2   0   2     1785.45     1793.99     36.34 o
   4   0   2      179.99      193.85     15.49 o
   5   0   2      101.63      130.21     30.44 o
   6   0   2        0.11        3.21     12.10 o
   7   0   2       27.08       25.48     12.29 o
   8   0   2      110.35      124.37     21.62 o
  -8   1   2        2.61       -6.52     13.08 o
  -7   1   2       55.59       49.16     16.08 o
  -6   1   2        2.28       11.96     11.34 o
  -5   1   2      320.03      404.60     26.85 o
  -4   1   2       11.39        5.55      6.70 o
  -3   1   2      124.80      206.35     14.56 o
  -2   1   2     2531.62     2333.74     39.97 o
  -1   1   2     2556.08     2767.16     53.30 o
   0   1   2     3836.52     4304.20     32.00 o
   1   1   2     4480.45     4118.55     40.66 o
   2   1   2     5601.21     6209.37     90.31 o
   3   1   2     8137.20     7835.95     83.50 o
   4   1   2      527.67      531.80     22.95 o
   5   1   2        1.45       -3.85      8.99 o
   6   1   2       22.82       29.07     13.46 o
   7   1   2        6.99       -1.36     17.37 o
   8   1   2        9.55        8.50     23.68 o
  -8   2   2       58.25       55.87     18.72 o
  -7   2   2      200.26      225.13     28.21 o
  -6   2   2       56.69       47.53     14.58 o
  -5   2   2        8.33        3.63      8.06 o
  -4   2   2       35.56       19.02      4.94 o
  -3   2   2      293.49      325.00     11.86 o
  -2   2   2     2098.94     2125.28     37.46 o
  -1   2   2     7734.79     8059.40     73.60 o
   0   2   2     3150.77     2946.02     31.04 o
   1   2   2     4028.44     4178.13     64.59 o
   2   2   2     9614.08     9400.01    121.85 o
   3   2   2     3804.78     3866.33     77.59 o
   4   2   2      689.74      797.90     39.33 o
   5   2   2       98.63       87.17     20.92 o
   6   2   2      105.15      149.29     27.66 o
   7   2   2       36.96       42.97     24.40 o
   8   2   2       24.49      -22.27     22.27 o
  -8   3   2      282.01      361.76     38.30 o
  -7   3   2      125.48      136.14     24.58 o
  -6   3   2       13.24       41.13     15.68 o
  -5   3   2       14.09       22.30      6.19 o
  -4   3   2      268.05      287.80     12.94 o
  -3   3   2     1376.08     1438.41     25.96 o
  -2   3   2      316.57      353.10     17.45 o
  -1   3   2     5575.25     5707.39     53.08 o
   0   3   2      187.25      111.53      7.28 o
   1   3   2      569.95      488.28     23.37 o
   2   3   2     2226.51     2025.98     51.25 o
   3   3   2      722.29      737.23     34.53 o
   4   3   2      694.79      630.22     37.22 o
   5   3   2      200.23      287.57     31.32 o
   6   3   2      319.10      286.98     34.97 o
   7   3   2      191.92      182.65     34.18 o
  -8   4   2      233.50      291.05     35.43 o
  -7   4   2      259.42      241.87     30.70 o
  -6   4   2        2.93        3.35      8.68 o
  -5   4   2      451.98      480.53     18.35 o
  -4   4   2      862.51      790.99     21.53 o
  -3   4   2     3013.16     3069.54     53.32 o
  -2   4   2     1389.96     1387.24     32.99 o
  -1   4   2      280.22      269.79      6.63 o
   0   4   2     1572.67     1380.11     36.71 o
   1   4   2      217.77      179.44     16.67 o
   2   4   2      264.65      315.51     23.23 o
   3   4   2      232.11      261.17     25.21 o
   4   4   2      426.84      408.50     31.78 o
   5   4   2       58.02       73.44     21.52 o
   6   4   2       76.22       75.54     24.23 o
   7   4   2       97.90       75.01     26.16 o
  -8   5   2       59.28       59.97     21.43 o
  -7   5   2      572.48      500.28     39.77 o
  -6   5   2      100.75      120.27     21.69 o
  -5   5   2      477.21      516.27     19.40 o
  -4   5   2     1705.14     1662.40     43.81 o
  -3   5   2     2176.90     1911.28     55.87 o
  -2   5   2     2183.71     2299.00     36.40 o
  -1   5   2     2129.37     2108.45     37.08 o
   0   5   2     1956.91     1768.04     36.10 o
   1   5   2       12.83       44.88     12.18 o
   2   5   2        2.23       12.13     12.60 o
   3   5   2       28.83       31.80     17.38 o
   4   5   2        0.09       34.13     17.95 o
   5   5   2       34.20       27.81     18.01 o
   6   5   2        2.28        2.01     17.42 o
   7   5   2        1.71        7.31     20.09 o
  -8   6   2        6.09       -5.24     13.08 o
  -7   6   2       17.41        7.71     13.48 o
  -6   6   2       42.69       32.95     14.84 o
  -5   6   2      364.97      328.73     28.67 o
  -4   6   2      530.53      571.01     20.57 o
  -3   6   2      945.89      897.67     24.68 o
  -2   6   2      613.79      649.65     41.87 o
  -1   6   2      324.03      298.55     10.72 o
   0   6   2     1613.67     1523.81     27.28 o
   1   6   2      537.35      609.25     30.55 o
   2   6   2      151.44      141.56     20.53 o
   3   6   2      689.39      653.16     40.63 o
   4   6   2       77.52       88.88     23.78 o
   5   6   2      121.25      122.82     27.81 o
   6   6   2       63.32       55.41     25.35 o
  -7   7   2       22.84       16.93     15.86 o
  -6   7   2      273.01      302.33     35.28 o
  -5   7   2       22.90       19.84     12.36 o
  -4   7   2        0.71        7.25      6.25 o
  -3   7   2        1.52        5.24      5.47 o
  -2   7   2      370.38      371.98     17.29 o
  -1   7   2      207.39      204.04     21.82 o
   0   7   2      747.73      742.29     19.99 o
   1   7   2      541.47      495.22     21.67 o
   2   7   2      288.44      314.48     29.31 o
   3   7   2      349.06      344.58     31.63 o
   4   7   2      117.80      128.83     27.44 o
   5   7   2      263.11      245.22     35.17 o
   6   7   2      180.54      206.97     36.18 o
  -7   8   2       30.25       39.44     21.21 o
  -6   8   2      371.38      429.73     40.15 o
  -5   8   2      391.20      370.77     34.53 o
  -4   8   2       28.78       31.89      8.49 o
  -3   8   2        6.76       15.76      7.34 o
  -2   8   2        8.06        8.54      9.62 o
  -1   8   2       30.77       48.34     14.87 o
   0   8   2       25.30       26.07     11.83 o
   1   8   2        6.00        9.57      6.98 o
   2   8   2      184.47      218.39     17.06 o
   3   8   2      202.74      309.73     32.99 o
   4   8   2       20.68       13.01     19.25 o
   5   8   2      237.81      308.80     39.31 o
  -6   9   2       89.55      137.35     29.49 o
  -5   9   2      191.88      209.24     32.99 o
  -4   9   2      311.84      317.45     35.08 o
  -3   9   2      160.62      149.93     25.85 o
  -2   9   2      169.09      162.94     24.42 o
  -1   9   2      189.99      175.21     24.18 o
   0   9   2       25.28       12.03     12.75 o
   1   9   2       20.56        4.60     13.52 o
   2   9   2        4.23        8.70      8.20 o
   3   9   2       16.37       23.35     10.95 o
   4   9   2        7.10        6.93      9.80 o
   5   9   2       28.38       29.80     23.65 o
  -5  10   2      123.64      142.20     29.05 o
  -4  10   2      277.47      245.04     34.77 o
  -3  10   2      349.73      354.43     33.08 o
  -2  10   2      125.66      140.86     25.17 o
  -1  10   2      242.59      212.72     27.20 o
   0  10   2      319.45      302.94     30.85 o
   1  10   2       57.55       76.11     21.23 o
   2  10   2       52.08       20.15     17.59 o
   3  10   2      111.54      115.84     25.06 o
   4  10   2       16.30       11.74     11.49 o
  -4  11   2       47.75       26.34     20.20 o
  -3  11   2      117.56       81.97     24.36 o
  -2  11   2      154.59      152.77     26.43 o
  -1  11   2      102.24       74.10     20.68 o
   0  11   2      245.68      294.35     33.69 o
   1  11   2      265.36      297.74     33.70 o
   2  11   2       91.83       96.83     24.33 o
   3  11   2       78.32       93.51     26.21 o
  -3  12   2        3.81       19.56     18.08 o
  -2  12   2       75.50       51.27     20.48 o
  -1  12   2       66.11       65.91     20.77 o
   0  12   2       23.53       21.38     17.64 o
   1  12   2       30.81       33.27     20.39 o
   0 -12   3       45.75       31.51     19.36 o
   1 -12   3       73.57       58.49     20.09 o
   2 -12   3       54.65       56.05     22.09 o
  -3 -11   3        4.36        3.70     12.20 o
  -2 -11   3      206.85      243.19     25.52 o
  -1 -11   3      478.76      516.91     36.89 o
   0 -11   3      146.05      172.83     25.94 o
   1 -11   3        7.07       17.88     15.63 o
   2 -11   3        6.89       26.30     15.55 o
   3 -11   3       51.80       36.76     19.67 o
   4 -11   3       33.43       11.54     21.34 o
  -5 -10   3       15.39       26.96     16.91 o
  -4 -10   3       29.90        7.53     13.77 o
  -3 -10   3        0.19      -10.40     11.72 o
  -2 -10   3       20.23        4.51     11.03 o
  -1 -10   3       23.06       15.60      8.09 o
   0 -10   3       66.97       62.51     18.21 o
   1 -10   3       40.55       41.09     16.16 o
   2 -10   3        2.69        7.89     13.35 o
   3 -10   3       43.61       16.72     16.67 o
   4 -10   3      280.45      278.70     38.78 o
   5 -10   3      142.13      118.63     31.78 o
  -5  -9   3      108.51       90.89     21.74 o
  -4  -9   3       60.31       51.56     16.61 o
  -3  -9   3       62.56       79.33     16.74 o
  -2  -9   3      225.65      289.85     50.60 o
  -1  -9   3      131.46      160.45     13.76 o
   0  -9   3       25.88       16.03      7.32 o
   1  -9   3       51.45       42.25      9.36 o
   2  -9   3      125.11      143.21     24.16 o
   3  -9   3       90.40       99.70     23.34 o
   4  -9   3       72.11       66.90     21.34 o
   5  -9   3      252.41      302.22     39.99 o
  -6  -8   3      423.14      472.25     42.13 o
  -5  -8   3      305.79      422.02     37.40 o
  -4  -8   3      152.43      150.94     22.99 o
  -3  -8   3      209.96      247.42     16.74 o
  -2  -8   3       72.67       79.96     10.43 o
  -1  -8   3        2.18        9.93      7.19 o
   0  -8   3       37.67       39.75      7.99 o
   1  -8   3      215.21      217.60     14.46 o
   2  -8   3       60.76       55.67      9.74 o
   3  -8   3      233.24      229.03     15.15 o
   4  -8   3      113.70       79.48     21.49 o
   5  -8   3        0.64      -10.99     15.30 o
   6  -8   3      118.19       67.41     26.47 o
  -7  -7   3        0.58        9.96     13.79 o
  -6  -7   3      184.84      181.84     28.14 o
  -5  -7   3      179.63      157.90     24.99 o
  -4  -7   3        4.78        3.96      8.40 o
  -3  -7   3       94.84       87.18     10.81 o
  -2  -7   3      857.14      797.99     23.40 o
  -1  -7   3       11.50        0.16      4.89 o
   0  -7   3      100.90       92.80      9.65 o
   1  -7   3     1041.83     1133.08     27.22 o
   2  -7   3      847.91      824.49     23.91 o
   3  -7   3      328.52      298.35     21.31 o
   4  -7   3        0.50       -1.54      6.18 o
   5  -7   3        7.51        4.93     13.67 o
   6  -7   3       11.27       30.76     20.11 o
  -7  -6   3       17.04       40.94     16.76 o
  -6  -6   3       85.50       75.01     18.32 o
  -5  -6   3      102.67       95.29     19.11 o
  -4  -6   3       77.03       74.76     11.68 o
  -3  -6   3      162.62      192.45     28.09 o
  -2  -6   3     1233.52     1250.08     44.54 o
  -1  -6   3      458.90      396.91     14.99 o
   0  -6   3       48.97       34.70      6.31 o
   1  -6   3     3453.40     3420.43     45.90 o
   2  -6   3     2026.92     2011.26     35.43 o
   3  -6   3     1086.70     1118.47     27.42 o
   4  -6   3      836.21      850.24     37.68 o
   5  -6   3       93.45      110.12     13.88 o
   6  -6   3        1.23       18.23     17.95 o
   7  -6   3        0.25      -12.16     15.66 o
  -7  -5   3       18.51       37.55     15.30 o
  -6  -5   3       19.07       26.34     13.54 o
  -5  -5   3      401.43      451.20     22.23 o
  -4  -5   3      121.67      128.58     13.20 o
  -3  -5   3      213.01      168.01     12.18 o
  -2  -5   3     1288.19     1422.27     26.39 o
  -1  -5   3      715.26      701.81     32.46 o
   0  -5   3      297.64      287.70     11.76 o
   1  -5   3     3038.23     2997.75     40.17 o
   2  -5   3     1558.62     1539.48     29.02 o
   3  -5   3      455.48      481.31     31.95 o
   4  -5   3      955.61      943.62     27.36 o
   5  -5   3      602.92      630.95     46.44 o
   6  -5   3      124.34      112.48     15.20 o
   7  -5   3        1.33       16.34     18.59 o
  -6  -4   3       17.35       12.22     13.92 o
  -5  -4   3       37.83       39.40      9.32 o
  -4  -4   3      629.51      711.36     23.38 o
  -3  -4   3      671.38      552.12     17.79 o
  -2  -4   3      973.34     1005.13     19.86 o
  -1  -4   3      484.85      468.36     15.14 o
   0  -4   3        3.30        4.93      4.19 o
   1  -4   3     1151.28     1196.09     22.40 o
   2  -4   3       11.28       33.93      5.98 o
   3  -4   3      232.72      226.70     12.47 o
   4  -4   3      869.25      893.69     26.53 o
   5  -4   3      355.74      345.14     18.87 o
   6  -4   3      240.31      203.93     30.66 o
   7  -4   3       40.40       11.92     17.02 o
  -6  -3   3      452.42      556.48     34.84 o
  -5  -3   3      726.42      767.88     34.79 o
  -4  -3   3      137.96      153.35     11.86 o
  -3  -3   3     1355.57     1392.56     27.64 o
  -2  -3   3     1689.17     1735.71     23.90 o
  -1  -3   3     6455.40     6383.72    141.15 o
   0  -3   3     3821.86     3877.12     78.12 o
   1  -3   3     1321.77     1390.60     23.04 o
   2  -3   3      261.60      230.57     10.71 o
   3  -3   3      119.58      115.94      9.92 o
   4  -3   3      185.00      210.50     14.54 o
   5  -3   3      108.50      126.76     15.92 o
   6  -3   3       75.98       80.74     21.10 o
   7  -3   3       11.55       -6.91     14.76 o
  -7  -2   3       92.45      128.79     24.86 o
  -6  -2   3      170.28      155.37     21.41 o
  -5  -2   3     2204.92     2490.70     61.25 o
  -4  -2   3     1542.76     1567.87     41.29 o
  -3  -2   3      602.16      607.32     24.60 o
  -2  -2   3     2823.79     2585.21     28.39 o
  -1  -2   3     1920.59     1945.35     34.90 o
   0  -2   3     5598.15     5837.20     48.01 o
   1  -2   3     1221.88      941.87     17.82 o
   2  -2   3      624.20      617.61     16.72 o
   3  -2   3      579.80      560.21     25.08 o
   4  -2   3        9.98       13.99      6.06 o
   5  -2   3      135.69      170.71     16.77 o
   6  -2   3       13.68       17.59     13.88 o
   7  -2   3        0.73       15.95      9.93 o
   8  -2   3       28.36       30.18     13.77 o
  -8  -1   3        0.16       20.31     17.11 o
  -7  -1   3        0.97       -0.83      8.88 o
  -6  -1   3       66.45       72.82     11.89 o
  -5  -1   3      613.59      566.19     21.18 o
  -3  -1   3      637.88      687.21     15.95 o
  -2  -1   3        9.31        1.64      2.06 o
  -1  -1   3     1549.04     1678.64     29.31 o
   0  -1   3     3055.98     3124.56     53.21 o
   1  -1   3     2662.18     2603.95     42.95 o
   2  -1   3     4436.15     4528.03     49.24 o
   3  -1   3     1857.20     1871.96     34.11 o
   4  -1   3       65.97       88.62     11.12 o
   5  -1   3      392.38      349.91     29.56 o
   6  -1   3      474.94      485.91     27.40 o
   7  -1   3       94.85       71.71     16.10 o
   8  -1   3        0.80       10.18     12.21 o
  -8   0   3       39.08       35.74     12.57 o
  -6   0   3      265.01      251.81     25.00 o
  -5   0   3      275.36      286.93     22.22 o
  -4   0   3      190.54      249.07     17.46 o
  -3   0   3      173.67      135.18      7.69 o
  -2   0   3      151.83      137.75      6.13 o
  -1   0   3      738.83      744.60     16.27 o
   0   0   3     1506.56     1306.09     13.72 o
   1   0   3      406.90      641.55      9.35 o
   2   0   3     3935.38     3907.39     38.59 o
   3   0   3     1734.57     1802.35     28.79 o
   4   0   3      612.81      565.55     24.43 o
   5   0   3      531.89      613.18     29.32 o
   6   0   3      484.81      470.76     28.94 o
   7   0   3      404.94      488.00     30.64 o
   8   0   3       40.58       34.61     16.41 o
  -8   1   3      193.22      193.00     28.92 o
  -7   1   3      140.03      125.18     22.33 o
  -6   1   3      593.14      663.74     36.73 o
  -5   1   3     1489.87     1583.77     50.14 o
  -4   1   3     1190.20     1155.30     37.15 o
  -3   1   3     1443.95     1420.98     35.15 o
  -2   1   3      101.30       65.41      3.84 o
  -1   1   3      797.56      947.12     11.27 o
   0   1   3      253.70      223.36      6.05 o
   1   1   3      347.06      326.18      8.47 o
   2   1   3      457.23      414.14     14.78 o
   3   1   3      722.50      782.78     24.97 o
   4   1   3      360.83      310.01     18.86 o
   5   1   3      504.49      599.23     28.95 o
   6   1   3      356.52      374.80     38.61 o
   7   1   3      102.46       75.47     27.55 o
  -8   2   3      191.30      238.31     31.43 o
  -7   2   3       36.53       32.00     14.01 o
  -6   2   3      460.58      490.94     20.93 o
  -5   2   3     1063.28      979.43     26.42 o
  -4   2   3     1717.50     1694.13     31.74 o
  -3   2   3     6545.44     6736.94     64.74 o
  -2   2   3     1850.87     1935.28     28.23 o
  -1   2   3     2751.01     3173.18     24.05 o
   0   2   3     2803.38     2346.58     22.03 o
   1   2   3      197.46      117.87      7.99 o
   2   2   3      753.26      756.71     31.40 o
   3   2   3      121.24       89.79     16.16 o
   4   2   3        1.03        5.73     13.61 o
   5   2   3       29.80       49.22     19.05 o
   6   2   3      229.90      281.03     35.15 o
   7   2   3       78.95       74.24     27.46 o
  -8   3   3       68.16       78.20     22.37 o
  -7   3   3       14.64       -1.25     10.00 o
  -6   3   3      230.67      269.56     15.57 o
  -5   3   3      930.06      898.13     25.14 o
  -4   3   3      623.94      665.47     19.73 o
  -3   3   3     3400.05     3446.38     43.73 o
  -2   3   3     6779.32     7467.06     67.93 o
  -1   3   3     4724.50     4702.27     93.70 o
   0   3   3     2511.92     2430.16     32.42 o
   1   3   3      756.58      873.54     32.26 o
   2   3   3     1510.89     1470.31     45.37 o
   3   3   3      315.46      398.12     28.26 o
   4   3   3      100.93       84.76     21.30 o
   5   3   3      117.15      139.31     25.97 o
   6   3   3       29.26       29.35     21.40 o
   7   3   3       86.96       34.62     23.92 o
  -8   4   3       22.34       12.90     15.77 o
  -7   4   3       79.11       46.69     16.67 o
  -6   4   3        0.10        0.35      8.44 o
  -5   4   3      424.77      471.34     18.80 o
  -4   4   3      197.59      180.35     11.57 o
  -3   4   3     1066.25     1114.69     25.02 o
  -2   4   3     2880.05     3091.83     41.34 o
  -1   4   3     4760.71     4564.32     52.96 o
   0   4   3     1633.83     1772.54     30.01 o
   1   4   3     1920.43     1779.72     47.64 o
   2   4   3     1588.86     1744.80     52.48 o
   3   4   3       87.43       42.30     16.30 o
   4   4   3      167.28      172.48     26.74 o
   5   4   3      185.38      157.64     28.63 o
   6   4   3       14.25        8.26     20.55 o
   7   4   3       37.09       31.40     24.82 o
  -8   5   3      250.70      222.36     33.69 o
  -7   5   3      523.05      467.45     37.95 o
  -6   5   3       44.28       61.91     17.69 o
  -5   5   3        8.89        1.63      4.92 o
  -4   5   3       87.48       88.54      9.78 o
  -3   5   3      934.24      879.96     23.59 o
  -2   5   3      409.80      408.55     15.74 o
  -1   5   3      493.45      500.70     10.94 o
   0   5   3     1221.69     1121.21     37.97 o
   1   5   3        4.95       -6.39      9.64 o
   2   5   3      506.02      498.90     32.81 o
   3   5   3      101.03       91.63     21.18 o
   4   5   3      282.81      279.02     32.75 o
   5   5   3      977.95      899.46     53.25 o
   6   5   3      102.11       83.27     27.35 o
  -8   6   3      114.16      128.59     29.82 o
  -7   6   3      876.65      940.36     53.65 o
  -6   6   3      481.33      478.08     36.98 o
  -5   6   3      162.39      181.72     14.30 o
  -4   6   3      767.65      802.75     24.86 o
  -3   6   3       14.88        4.40      5.05 o
  -2   6   3        0.62        1.26      4.84 o
  -1   6   3      473.32      605.09     20.74 o
   0   6   3        5.10        7.38      9.34 o
   1   6   3       30.36       40.56     13.56 o
   2   6   3      201.67      174.59     23.34 o
   3   6   3       32.05       72.89     21.40 o
   4   6   3      282.25      296.12     33.83 o
   5   6   3      684.80      595.00     45.13 o
   6   6   3       65.91       39.97     26.21 o
  -7   7   3      316.50      317.36     37.66 o
  -6   7   3      720.44      770.04     48.25 o
  -5   7   3      685.78      674.31     25.47 o
  -4   7   3      819.67      889.02     27.83 o
  -3   7   3      659.13      746.45     39.61 o
  -2   7   3      180.96      183.20     29.37 o
  -1   7   3       83.17       54.51     14.91 o
   0   7   3      213.08      178.87     20.70 o
   1   7   3        0.28        4.65     11.19 o
   2   7   3       15.57       20.08     16.38 o
   3   7   3      181.60      188.73     28.25 o
   4   7   3        0.39      -14.53     14.53 o
   5   7   3      213.45      177.28     31.69 o
   6   7   3      118.41       93.59     29.99 o
  -7   8   3      165.15      207.36     34.97 o
  -6   8   3      266.14      230.00     33.72 o
  -5   8   3      537.86      614.40     44.40 o
  -4   8   3      347.62      400.39     20.61 o
  -3   8   3       56.16       60.25     10.70 o
  -2   8   3      240.38      207.65     24.31 o
  -1   8   3      357.26      377.86     29.24 o
   0   8   3      152.01      151.36     22.38 o
   1   8   3      390.85      438.99     33.23 o
   2   8   3      443.57      427.55     33.91 o
   3   8   3      176.47      121.34     25.85 o
   4   8   3        2.01        5.81     19.65 o
   5   8   3       40.96       53.12     25.35 o
  -6   9   3       20.83       35.33     18.46 o
  -5   9   3       20.75       36.14     17.40 o
  -4   9   3       67.93       57.99     12.31 o
  -3   9   3       17.12       28.12     14.38 o
  -2   9   3       48.12       73.40     17.84 o
  -1   9   3      866.40      888.87     45.67 o
   0   9   3      491.64      434.20     32.86 o
   1   9   3      120.51       94.19     20.88 o
   2   9   3      313.84      382.66     34.99 o
   3   9   3      334.68      336.55     37.06 o
   4   9   3       41.38       42.08     23.21 o
  -5  10   3        2.68       -3.02     15.55 o
  -4  10   3        1.93        2.44     12.16 o
  -3  10   3       67.04       65.54     19.55 o
  -2  10   3       16.85       29.95     14.95 o
  -1  10   3        2.43       19.29     14.27 o
   0  10   3       96.01      108.84     23.25 o
   1  10   3      220.20      188.84     28.67 o
   2  10   3      404.82      398.32     37.51 o
   3  10   3      423.82      415.57     38.96 o
  -4  11   3      163.02      154.13     28.89 o
  -3  11   3      101.73      112.01     25.28 o
  -2  11   3        4.62       -2.36     12.42 o
  -1  11   3        1.08        5.39     12.53 o
   0  11   3        1.01        0.02     12.55 o
   1  11   3       59.48       76.42     21.49 o
   2  11   3      404.82      430.85     43.23 o
  -2  12   3       77.44       68.80     22.44 o
  -1  12   3        2.44       15.75     18.39 o
   0  12   3        0.66       24.49     18.87 o
   1 -12   4       69.24       80.49     22.82 o
  -3 -11   4       25.06       -0.55     11.49 o
  -2 -11   4        3.46        3.32     10.68 o
  -1 -11   4        4.75       -8.74      8.74 o
   0 -11   4       33.13       16.06     14.73 o
   1 -11   4        0.90        6.72     14.51 o
   2 -11   4        4.12        9.60     16.28 o
   3 -11   4       62.13       99.14     27.48 o
  -4 -10   4       19.73       26.58     15.81 o
  -3 -10   4       80.93       84.74     17.69 o
  -2 -10   4      254.60      254.80     24.51 o
  -1 -10   4      240.27      251.26     22.42 o
   0 -10   4      379.08      400.45     20.35 o
   1 -10   4       71.86       86.24     20.09 o
   2 -10   4       28.84       27.66     16.80 o
   3 -10   4        1.96       24.58     17.88 o
   4 -10   4        9.61        5.86     18.46 o
  -5  -9   4      119.41      148.23     26.21 o
  -4  -9   4      376.52      399.46     32.28 o
  -3  -9   4      612.90      623.15     34.58 o
  -2  -9   4      280.95      284.88     23.01 o
  -1  -9   4       26.66       30.94     10.91 o
   0  -9   4      339.61      365.74     18.37 o
   1  -9   4     1097.31     1084.04     30.73 o
   2  -9   4      343.27      324.34     19.33 o
   3  -9   4       12.04       -7.84     13.15 o
   4  -9   4       71.74       98.88     26.60 o
   5  -9   4       44.93       30.11     20.50 o
  -6  -8   4      154.07      185.49     28.96 o
  -5  -8   4       99.14       94.28     21.12 o
  -4  -8   4       49.74       27.11     12.97 o
  -3  -8   4      236.06      251.76     24.71 o
  -2  -8   4       69.67       64.82      9.68 o
  -1  -8   4       31.71       63.93      9.51 o
   0  -8   4      826.52      828.35     25.16 o
   1  -8   4     1441.34     1465.47     33.97 o
   2  -8   4      878.40      888.15     32.85 o
   3  -8   4      478.58      456.82     20.44 o
   4  -8   4      203.09      207.01     31.23 o
   5  -8   4      264.56      256.38     36.60 o
   6  -8   4       74.60      102.69     29.67 o
  -7  -7   4       13.18        1.96     13.96 o
  -6  -7   4      135.55      172.79     27.75 o
  -5  -7   4      141.21      143.06     23.59 o
  -4  -7   4       86.24       94.45     17.90 o
  -3  -7   4       34.18       72.74     14.62 o
  -2  -7   4      244.12      262.32     22.90 o
  -1  -7   4       35.31       27.63     11.07 o
   0  -7   4      476.37      426.96     17.51 o
   1  -7   4      991.34      984.78     38.14 o
   2  -7   4      547.30      534.26     20.35 o
   3  -7   4     1128.51     1030.23     28.83 o
   4  -7   4     1174.31     1161.90     32.71 o
   5  -7   4      447.18      466.73     23.90 o
   6  -7   4       64.85       31.95     21.51 o
  -7  -6   4       15.80       32.59     15.64 o
  -6  -6   4      148.93      182.66     27.62 o
  -5  -6   4      287.18      250.57     27.77 o
  -4  -6   4      276.05      325.98     26.19 o
  -3  -6   4      251.88      296.33     14.97 o
  -2  -6   4      156.30      153.94     14.56 o
  -1  -6   4      967.06      926.72     22.53 o
   0  -6   4      109.06      138.57     12.05 o
   1  -6   4      737.34      786.11     38.62 o
   2  -6   4      213.67      286.28     14.71 o
   3  -6   4      520.13      507.36     19.91 o
   4  -6   4      324.43      337.29     17.82 o
   5  -6   4      392.37      409.33     25.92 o
   6  -6   4      111.79      144.40     30.73 o
   7  -6   4       41.26       51.38     23.30 o
  -8  -5   4      162.87      137.86     26.34 o
  -7  -5   4       65.28       65.17     19.55 o
  -6  -5   4       26.61       25.26     13.57 o
  -5  -5   4      169.42      164.05     22.55 o
  -4  -5   4     1290.18     1335.97     47.97 o
  -3  -5   4     1311.43     1275.80     26.37 o
  -2  -5   4     2390.77     2161.77     85.74 o
  -1  -5   4     2201.09     2222.07     32.42 o
   0  -5   4        1.83       -1.07      4.16 o
   1  -5   4        0.72        2.29      4.50 o
   2  -5   4      520.16      557.71     18.60 o
   3  -5   4       14.14       12.67      6.01 o
   4  -5   4       91.38       83.25     11.54 o
   5  -5   4      145.35      147.61     15.74 o
   6  -5   4       53.45       72.94     23.50 o
   7  -5   4       30.75       20.74     21.67 o
  -8  -4   4        0.49      -10.79     10.79 o
  -7  -4   4        4.86       22.81     14.18 o
  -6  -4   4      386.56      342.41     30.77 o
  -5  -4   4      354.51      358.73     27.13 o
  -4  -4   4      387.74      418.23     17.82 o
  -3  -4   4      808.62      844.47     30.90 o
  -2  -4   4     2786.25     2992.89     35.34 o
  -1  -4   4     8802.42     8935.70     72.44 o
   0  -4   4     3110.45     3057.91     37.60 o
   1  -4   4      421.96      421.74     14.35 o
   2  -4   4      247.73      274.44     12.68 o
   3  -4   4      107.27      101.00     16.60 o
   4  -4   4       57.13       31.13      8.45 o
   5  -4   4       12.91       11.56      7.92 o
   6  -4   4        0.22       -3.03      7.13 o
   7  -4   4        9.22       19.29     20.46 o
  -8  -3   4        2.82        4.36     11.60 o
  -7  -3   4       96.57       98.37     19.67 o
  -6  -3   4        0.38       -6.92      9.38 o
  -5  -3   4      101.55      105.79     11.88 o
  -4  -3   4      286.28      333.61     14.91 o
  -3  -3   4     2184.44     2380.60     32.12 o
  -2  -3   4     1871.31     1912.97     46.64 o
  -1  -3   4     7125.44     7417.98     59.35 o
   0  -3   4     3100.18     3176.52     36.16 o
   1  -3   4      450.87      396.94     13.13 o
   2  -3   4      845.20      647.70     18.50 o
   3  -3   4       32.22       22.01      6.11 o
   4  -3   4      300.79      337.94     17.85 o
   5  -3   4      139.43      147.10     15.60 o
   6  -3   4       13.58       18.74     17.62 o
   7  -3   4       69.77       53.25     22.60 o
  -6  -2   4      286.79      275.63     16.84 o
  -5  -2   4       17.58       10.22      6.28 o
  -4  -2   4      225.28      286.72     12.86 o
  -3  -2   4      340.74      313.01     11.06 o
  -2  -2   4        2.27        4.18      4.18 o
  -1  -2   4     1731.31     1797.87     35.37 o
   0  -2   4     1797.74     1865.32     24.67 o
   1  -2   4       25.35       23.77      4.36 o
   2  -2   4      633.44      602.48     17.55 o
   3  -2   4      195.61      211.18     16.52 o
   4  -2   4      110.29       76.68     11.27 o
   5  -2   4      277.67      374.31     64.82 o
   6  -2   4      368.11      356.06     37.28 o
   7  -2   4      133.62      138.19     30.11 o
  -6  -1   4     1331.74     1396.16     92.27 o
  -5  -1   4     1225.12     1194.00     23.18 o
  -4  -1   4      325.83      314.71     13.00 o
  -3  -1   4     1147.26     1197.90     20.07 o
  -2  -1   4       43.32       36.05      6.92 o
  -1  -1   4      332.80      254.47     11.78 o
   0  -1   4       65.28      107.30      5.12 o
   1  -1   4       93.76      127.03      5.13 o
   2  -1   4      418.23      449.24     15.26 o
   3  -1   4      498.80      495.16     27.36 o
   4  -1   4      478.04      486.15     17.81 o
   5  -1   4       43.20       32.96     21.55 o
   6  -1   4      198.55      221.91     22.84 o
   7  -1   4      482.43      512.72     32.74 o
  -7   0   4      318.89      322.34     28.72 o
  -6   0   4     1872.88     1962.55     58.82 o
  -5   0   4     1445.23     1573.83     46.66 o
  -4   0   4      877.15      983.02     21.95 o
  -3   0   4     1305.22     1070.50     19.30 o
  -2   0   4     1454.67     1509.32     22.92 o
  -1   0   4        5.21       15.81      2.69 o
   0   0   4       60.85      111.78      5.01 o
   1   0   4      397.52      416.49      8.41 o
   2   0   4      369.33      353.59     12.05 o
   3   0   4        0.29       14.36      5.26 o
   4   0   4        0.46        7.98      5.90 o
   5   0   4       92.61       94.18     16.31 o
   6   0   4      158.95      181.82     39.39 o
   7   0   4      354.91      356.54     30.44 o
  -8   1   4       18.33       13.01     14.05 o
  -7   1   4      160.92      207.19     25.79 o
  -6   1   4      720.29      832.69     39.53 o
  -5   1   4       49.25       18.52      9.98 o
  -4   1   4      698.23      595.98     36.71 o
  -3   1   4     1387.28     1471.89     22.55 o
  -2   1   4     1035.99     1029.28     16.08 o
  -1   1   4       90.39       35.17      4.99 o
   0   1   4     2912.70     2966.39     27.83 o
   1   1   4     5437.09     5239.79     40.47 o
   2   1   4     2468.36     2560.31     38.81 o
   3   1   4       90.78       89.79     15.31 o
   4   1   4      190.22      238.77     26.62 o
   5   1   4        6.29       -4.56     13.48 o
   6   1   4       81.20       85.05     24.97 o
   7   1   4       18.57       -5.35     20.97 o
  -8   2   4      111.39      113.31     24.33 o
  -7   2   4       69.44       74.65     30.12 o
  -6   2   4      496.34      440.24     25.50 o
  -5   2   4       23.51       12.56      5.37 o
  -4   2   4      380.53      380.09     11.15 o
  -3   2   4     1176.26     1284.10     20.66 o
  -2   2   4      134.32       97.25      4.38 o
  -1   2   4      116.78      148.43      5.37 o
   0   2   4      164.64      154.94      6.49 o
   1   2   4     2122.91     1995.23     34.93 o
   2   2   4     2093.39     2159.63     36.70 o
   3   2   4       29.87       27.06     14.01 o
   4   2   4      513.64      642.17     39.42 o
   5   2   4      604.69      576.09     43.19 o
   6   2   4       41.14       24.97     20.31 o
   7   2   4       23.50       -6.61     20.52 o
  -8   3   4      210.58      188.75     28.43 o
  -7   3   4      233.75      233.89     22.56 o
  -6   3   4        5.00        3.16      5.87 o
  -5   3   4      207.45      200.80     13.22 o
  -4   3   4      739.91      710.63     14.40 o
  -3   3   4      277.98      250.77      7.40 o
  -2   3   4      324.92      324.43     12.61 o
  -1   3   4      745.51      731.76     17.29 o
   0   3   4      275.77      478.06     11.21 o
   1   3   4     1730.81     1991.52     51.14 o
   2   3   4     2693.30     2625.72     65.14 o
   3   3   4      733.91      873.28     41.56 o
   4   3   4     1226.14     1035.83     49.31 o
   5   3   4      361.03      373.26     36.91 o
   6   3   4       34.14       42.00     23.54 o
   7   3   4       20.06       -7.03     22.95 o
  -8   4   4      421.62      440.07     38.72 o
  -7   4   4      237.04      278.36     30.94 o
  -6   4   4       25.31       32.65      7.63 o
  -5   4   4     1078.37     1102.77     41.07 o
  -4   4   4      333.18      311.01     17.75 o
  -3   4   4       14.56       21.59      5.58 o
  -2   4   4      984.89      918.92     30.43 o
  -1   4   4       16.11       11.26      4.99 o
   0   4   4       74.76       91.73      9.02 o
   2   4   4     1054.98      989.82     42.52 o
   3   4   4       33.12       15.92     14.71 o
   4   4   4      823.85      826.11     46.18 o
   5   4   4      511.48      445.07     39.55 o
   6   4   4       85.18       84.37     28.10 o
   7   4   4      172.84      150.17     36.49 o
  -8   5   4      145.36      128.55     27.70 o
  -7   5   4      241.44      261.12     31.05 o
  -6   5   4        8.21        8.51      6.67 o
  -5   5   4     1017.28     1049.95     29.37 o
  -4   5   4     1314.42     1261.53     30.42 o
  -3   5   4       27.34       33.18      6.83 o
  -2   5   4      371.51      317.83     14.88 o
  -1   5   4      747.33      783.04     22.48 o
   0   5   4      336.51      363.01     33.60 o
   1   5   4       43.88       25.11     12.75 o
   2   5   4        3.38       -4.65     12.35 o
   3   5   4       38.16       84.10     22.35 o
   4   5   4      690.13      707.16     45.87 o
   5   5   4      520.36      521.95     44.35 o
   6   5   4       31.34       -1.39     20.44 o
  -8   6   4        4.04       17.16     14.71 o
  -7   6   4       46.49       41.23     15.63 o
  -6   6   4       57.80       71.69     17.23 o
  -5   6   4       96.55      126.77     20.28 o
  -4   6   4      504.24      584.25     22.12 o
  -3   6   4      260.51      279.66     15.90 o
  -2   6   4      364.38      413.38     18.09 o
  -1   6   4     2001.76     2042.06     62.34 o
   0   6   4     1211.99     1208.06     43.56 o
   1   6   4       34.44       29.14     14.84 o
   2   6   4        6.11      -13.96     13.96 o
   3   6   4       61.07       41.84     21.21 o
   4   6   4       11.27       -1.58     18.81 o
   5   6   4       12.55        1.21     21.78 o
   6   6   4        6.60        6.63     23.30 o
  -7   7   4       38.94       35.06     18.17 o
  -6   7   4        0.65       -6.36     10.22 o
  -5   7   4      119.43      123.19     14.10 o
  -4   7   4       91.61      114.67     13.24 o
  -3   7   4      142.55      158.67     15.85 o
  -2   7   4      793.54      692.78     24.47 o
  -1   7   4      637.82      577.22     22.29 o
   0   7   4      186.96      178.87     22.33 o
   1   7   4      441.58      363.99     30.76 o
   2   7   4      677.64      732.05     42.31 o
   3   7   4      320.15      288.60     32.33 o
   4   7   4      104.27      139.93     29.71 o
   5   7   4       60.89        4.30     20.52 o
  -7   8   4       38.84       45.83     20.92 o
  -6   8   4       65.32       97.12     23.15 o
  -5   8   4        0.30        4.07     15.92 o
  -4   8   4       54.56       34.46     11.12 o
  -3   8   4      135.04      107.64     13.49 o
  -2   8   4       26.63        8.37     10.21 o
  -1   8   4      418.74      410.19     29.75 o
   0   8   4      741.81      589.14     36.56 o
   1   8   4      435.29      483.02     34.22 o
   2   8   4      368.10      431.20     37.28 o
   3   8   4      172.44      230.73     31.34 o
   4   8   4        7.46       10.04     20.35 o
   5   8   4       23.11       51.99     25.41 o
  -6   9   4      118.20      138.01     29.78 o
  -5   9   4      439.03      436.33     24.45 o
  -4   9   4       79.46       70.12     13.20 o
  -3   9   4        1.98       -6.73      6.73 o
  -2   9   4       24.74       65.12     16.76 o
  -1   9   4        1.28       -1.91      9.45 o
   0   9   4       11.89       29.64     15.50 o
   1   9   4       20.32       54.06     18.85 o
   2   9   4        7.13       15.66     16.03 o
   3   9   4       34.48       72.54     24.73 o
   4   9   4      106.07       71.44     25.90 o
  -5  10   4      114.71       90.31     24.77 o
  -4  10   4      112.63      124.19     16.97 o
  -3  10   4      135.88      180.25     28.91 o
  -2  10   4      247.16      236.06     29.25 o
  -1  10   4      155.90      155.70     26.78 o
   0  10   4      290.22      264.14     31.32 o
   1  10   4       61.10       66.57     20.79 o
   2  10   4       25.78        9.53     16.47 o
   3  10   4        1.81       19.82     19.97 o
  -4  11   4      126.57      152.59     29.55 o
  -3  11   4      366.90      403.32     40.28 o
  -2  11   4      636.83      525.19     41.09 o
  -1  11   4       76.47       84.70     22.09 o
   0  11   4        7.99       14.84     15.99 o
   1  11   4      129.89      100.23     25.50 o
   2  11   4      133.33      121.83     29.51 o
  -2  12   4      135.91      176.11     30.33 o
  -1  12   4      147.99      120.09     26.73 o
  -3 -11   5       66.97       45.37     16.78 o
  -2 -11   5      104.42      139.67     21.08 o
  -1 -11   5      376.26      422.10     28.76 o
   2 -11   5       21.28       23.01     19.60 o
   3 -11   5       47.70       20.74     21.29 o
  -4 -10   5       10.46        9.23     13.23 o
  -3 -10   5      122.27      162.33     23.72 o
  -2 -10   5      204.72      172.94     22.31 o
  -1 -10   5      252.80      261.23     23.30 o
   0 -10   5      265.91      291.86     24.29 o
   1 -10   5      238.88      234.44     18.31 o
   2 -10   5      130.22      158.52     27.60 o
   3 -10   5       95.53      104.70     25.79 o
   4 -10   5       85.64       74.08     25.97 o
  -5  -9   5       29.09       32.37     16.08 o
  -4  -9   5        2.64        6.54     12.71 o
  -3  -9   5        7.24        1.14     10.51 o
  -2  -9   5        9.13       16.23     10.81 o
  -1  -9   5        0.34       -5.53      7.44 o
   0  -9   5       79.14       76.59     11.43 o
   1  -9   5       13.71       20.68      7.71 o
   2  -9   5      234.43      252.71     18.06 o
   3  -9   5      165.50      199.66     30.76 o
   4  -9   5       11.50      -11.28     12.95 o
   5  -9   5       15.98       28.08     22.38 o
  -6  -8   5      129.93      172.02     29.49 o
  -5  -8   5      214.50      260.04     31.32 o
  -4  -8   5      791.18      816.15     42.37 o
  -3  -8   5      353.06      348.83     26.21 o
  -2  -8   5      128.67      118.86     17.09 o
  -1  -8   5       47.45       56.22     12.31 o
   0  -8   5        2.09        0.81      5.82 o
   1  -8   5      130.27      130.41     12.88 o
   2  -8   5       39.11       45.42      9.85 o
   3  -8   5       50.11       57.85     13.80 o
   4  -8   5       41.21       45.08     10.55 o
   5  -8   5      110.89       75.85     25.77 o
  -7  -7   5       91.35      107.34     25.17 o
  -6  -7   5      239.98      257.16     31.71 o
  -5  -7   5      359.66      421.49     32.50 o
  -4  -7   5      931.49      986.14     45.01 o
  -3  -7   5      532.43      567.47     31.07 o
  -2  -7   5      490.23      500.94     27.42 o
  -1  -7   5      211.69      184.89     12.82 o
   0  -7   5      412.47      411.14     17.86 o
   1  -7   5      731.36      807.74     24.58 o
   2  -7   5        4.25       -0.37      5.94 o
   3  -7   5       10.63        4.75     10.45 o
   4  -7   5       21.26       16.83      7.52 o
   5  -7   5        1.03        1.10      9.71 o
   6  -7   5       30.39       21.12     21.63 o
  -7  -6   5      101.22       72.76     20.50 o
  -6  -6   5        1.83        0.37     10.46 o
  -5  -6   5        1.36        1.21     11.21 o
  -4  -6   5      416.82      473.42     30.17 o
  -3  -6   5      719.61      743.04     33.78 o
  -2  -6   5     1349.12     1271.12     40.76 o
  -1  -6   5      587.12      563.15     17.83 o
   0  -6   5       37.88       24.72      6.50 o
   1  -6   5      799.06      800.18     23.05 o
   2  -6   5      371.36      336.07     16.40 o
   3  -6   5      223.37      229.72     15.18 o
   4  -6   5      308.76      324.13     18.91 o
   5  -6   5       64.91       74.29     13.21 o
   6  -6   5        5.01        6.30      9.52 o
  -7  -5   5       41.79       33.72     16.27 o
  -6  -5   5       23.59       44.81     15.61 o
  -5  -5   5       29.58       27.22     13.88 o
  -4  -5   5      174.78      135.35     19.47 o
  -3  -5   5       88.51       60.83     12.86 o
  -2  -5   5       20.53       32.20      5.69 o
  -1  -5   5      544.49      458.01     14.72 o
   0  -5   5     1122.92     1155.50     24.81 o
   1  -5   5     1185.01     1168.69     26.37 o
   2  -5   5      588.32      574.35     19.95 o
   3  -5   5      619.97      673.83     28.76 o
   4  -5   5      659.78      710.63     61.86 o
   5  -5   5       46.88       63.21     23.07 o
   6  -5   5      126.47      146.44     18.59 o
  -8  -4   5      162.94      130.13     24.97 o
  -7  -4   5      170.20      153.98     24.49 o
  -6  -4   5      424.00      448.73     31.84 o
  -5  -4   5      632.79      683.86     36.47 o
  -4  -4   5       34.83       41.91     10.68 o
  -3  -4   5      106.97      112.14     13.94 o
  -2  -4   5       16.39       21.61      4.16 o
  -1  -4   5      195.36      182.42      9.53 o
   0  -4   5      581.10      657.20     17.51 o
   1  -4   5     1011.14     1070.15     23.94 o
   2  -4   5      219.46      216.39     12.82 o
   3  -4   5      302.23      278.37     15.30 o
   4  -4   5     1425.87     1345.91     43.28 o
   5  -4   5      484.05      555.04     25.56 o
   6  -4   5      150.72      136.97     17.70 o
   7  -4   5      174.86      170.83     36.14 o
  -8  -3   5       99.12       63.89     18.08 o
  -7  -3   5      578.79      516.08     34.46 o
  -6  -3   5     1588.56     1637.44     56.51 o
  -5  -3   5     1060.32     1122.49     44.04 o
  -4  -3   5       23.89       42.20     10.42 o
  -3  -3   5      288.98      279.49      9.74 o
  -2  -3   5      471.79      526.82     22.44 o
  -1  -3   5       10.42        5.64      2.93 o
   0  -3   5      166.42      174.16      8.88 o
   1  -3   5       77.31       62.76      9.91 o
   2  -3   5      605.75      732.27     31.14 o
   3  -3   5      658.19      616.08     40.60 o
   4  -3   5      427.42      496.59     21.96 o
   5  -3   5      543.17      500.56     24.45 o
   6  -3   5      495.80      460.22     26.02 o
   7  -3   5      139.97      124.90     18.39 o
  -8  -2   5        9.84       10.50     12.57 o
  -7  -2   5      303.20      305.65     28.52 o
  -6  -2   5      966.72     1037.99     42.83 o
  -5  -2   5      527.50      521.30     28.54 o
  -4  -2   5     1193.36     1042.13     32.85 o
  -3  -2   5     1150.65     1149.93     20.95 o
  -2  -2   5     2139.79     2023.51     42.04 o
  -1  -2   5      307.34      290.57     14.91 o
   0  -2   5      258.85      333.61     10.80 o
   1  -2   5      352.95      274.09     12.71 o
   2  -2   5      102.53      126.20     13.20 o
   3  -2   5      171.97      189.90     13.67 o
   4  -2   5      116.17      135.64     14.15 o
   5  -2   5       21.08       26.18     10.42 o
   6  -2   5      239.92      195.17     21.99 o
   7  -2   5      135.68      134.30     20.91 o
  -8  -1   5       60.40       53.80     15.77 o
  -7  -1   5       32.22       20.35     11.47 o
  -6  -1   5      697.88      656.16     33.21 o
  -5  -1   5      807.84      854.45     33.58 o
  -4  -1   5     1188.32     1167.71     23.06 o
  -3  -1   5     1011.53     1035.49     19.20 o
  -2  -1   5      711.38      604.06     20.86 o
  -1  -1   5      540.10      455.96     10.24 o
   0  -1   5     1630.11     1642.75     16.68 o
   1  -1   5     3367.03     3187.60     36.54 o
   2  -1   5      191.49      253.55     11.53 o
   3  -1   5      296.61      263.00     13.06 o
   4  -1   5      249.69      334.01     18.06 o
   5  -1   5       77.06       65.93     10.84 o
   6  -1   5       51.61       72.21     30.69 o
   7  -1   5       82.35       97.78     19.38 o
  -8   0   5       90.75      100.60     19.34 o
  -7   0   5       86.56       73.40     15.73 o
  -6   0   5       82.48       92.33     11.45 o
  -5   0   5       15.20        3.50      4.87 o
  -4   0   5      194.55      243.98     16.60 o
  -3   0   5      589.92      595.60     14.12 o
  -2   0   5     2975.80     2780.46     37.95 o
  -1   0   5      671.46      737.69     11.80 o
   0   0   5     1289.60     1130.89     15.75 o
   1   0   5     6084.39     6362.52     57.75 o
   2   0   5      840.23      818.62     18.64 o
   3   0   5     1176.24     1209.87     25.77 o
   4   0   5     1983.06     1874.82     35.76 o
   5   0   5      149.41      141.38     23.90 o
   6   0   5       62.71       57.68     24.63 o
   7   0   5       51.70       15.04     22.51 o
  -7   1   5       63.31       76.62     14.84 o
  -6   1   5        4.22       16.75      6.72 o
  -5   1   5      426.01      447.59     16.64 o
  -4   1   5      284.91      344.48     12.93 o
  -3   1   5      411.81      493.27     11.18 o
  -2   1   5       67.18       89.42      5.00 o
  -1   1   5       13.61       20.27      4.83 o
   0   1   5     1231.06     1184.13     22.26 o
   1   1   5     5701.90     6046.01     56.00 o
   2   1   5     1529.22     1359.98     29.42 o
   3   1   5      627.12      657.96     23.15 o
   4   1   5     1103.47     1125.37     51.97 o
   5   1   5      578.68      664.88     45.74 o
   6   1   5      273.86      325.45     39.44 o
   7   1   5      145.53       60.65     29.00 o
  -7   2   5      276.04      265.77     22.59 o
  -6   2   5       14.74        4.80      6.71 o
  -5   2   5      412.19      398.03     12.99 o
  -4   2   5      111.42      115.81      7.05 o
  -3   2   5      270.13      295.61     12.06 o
  -2   2   5      125.41       86.86      4.92 o
  -1   2   5       42.10       46.41      4.08 o
   0   2   5      426.41      450.76     11.09 o
   1   2   5      572.58      493.36     15.39 o
   2   2   5       28.31       42.94      7.92 o
   3   2   5      635.53      624.47     35.65 o
   4   2   5     1342.31     1393.36     57.76 o
   5   2   5      299.91      278.10     33.78 o
   6   2   5      236.69      130.11     31.27 o
   7   2   5       26.10       13.13     26.67 o
  -8   3   5      180.89      202.91     28.76 o
  -7   3   5       49.43       43.88     12.06 o
  -6   3   5      396.56      408.65     24.47 o
  -5   3   5      764.26      789.16     24.80 o
  -4   3   5       57.86       47.35      9.91 o
  -3   3   5     1832.86     1727.64     19.95 o
  -2   3   5     2745.18     3016.12     31.64 o
  -1   3   5     1657.72     1625.96     20.03 o
   0   3   5     1771.95     1725.31     22.82 o
   1   3   5       34.05       38.41      5.40 o
   2   3   5      193.89      157.83     21.69 o
   3   3   5       34.83       21.40     14.97 o
   4   3   5      455.67      483.08     38.06 o
   5   3   5        0.68       -2.91     17.38 o
   6   3   5       38.03       19.25     21.91 o
  -8   4   5      124.00       86.33     22.31 o
  -7   4   5       41.86       32.99     10.15 o
  -6   4   5        8.70        6.49      7.00 o
  -5   4   5      694.48      735.04     45.91 o
  -4   4   5      695.74      704.31     48.85 o
  -3   4   5     1641.53     1632.25     44.08 o
  -2   4   5     3889.80     3855.42     50.71 o
  -1   4   5     3986.43     3913.81     60.27 o
   0   4   5      875.68      878.19     23.17 o
   1   4   5      284.88      215.56     22.70 o
   2   4   5     1620.01     1644.22     56.35 o
   3   4   5      667.54      585.40     39.22 o
   4   4   5        0.93       18.56     18.15 o
   5   4   5       35.26       10.50     17.80 o
   6   4   5       54.69       67.98     28.54 o
  -8   5   5       13.37        8.81     14.89 o
  -7   5   5       31.09       32.18     15.92 o
  -6   5   5        0.32        0.62      6.76 o
  -5   5   5        2.67        1.12     11.70 o
  -4   5   5      264.83      255.72     22.83 o
  -3   5   5      593.71      578.99     20.60 o
  -2   5   5     1041.04     1121.14     28.04 o
  -1   5   5     2153.95     2178.04     39.15 o
   0   5   5     3861.22     3829.05     53.66 o
   1   5   5     1422.55     1419.48     49.79 o
   2   5   5      283.00      411.29     34.09 o
   3   5   5      170.88      154.16     26.21 o
   4   5   5      142.24      114.61     26.14 o
   5   5   5      126.99       94.46     28.06 o
   6   5   5       60.82       42.08     25.90 o
  -8   6   5       89.85      112.89     26.45 o
  -7   6   5      130.98      131.23     26.23 o
  -6   6   5       85.96      105.03     13.84 o
  -5   6   5      144.56      166.86     15.25 o
  -4   6   5      245.44      212.96     15.79 o
  -3   6   5        3.16        2.25      6.15 o
  -2   6   5     1142.51     1247.35     31.51 o
  -1   6   5      887.83      877.11     33.69 o
   0   6   5      612.85      590.97     22.30 o
   1   6   5      536.45      649.88     36.65 o
   2   6   5      189.31      192.59     26.63 o
   3   6   5      277.38      234.87     30.94 o
   4   6   5      403.50      292.39     35.65 o
   5   6   5      355.91      248.76     37.68 o
  -7   7   5      288.34      298.16     37.00 o
  -6   7   5      722.04      725.90     36.77 o
  -5   7   5      238.29      256.21     18.97 o
  -4   7   5        2.84        9.97      7.20 o
  -3   7   5      299.26      295.70     17.81 o
  -2   7   5      297.16      287.53     17.23 o
  -1   7   5       27.21       58.44     10.42 o
   0   7   5      169.93      144.11     21.16 o
   1   7   5      192.68      150.87     22.97 o
   2   7   5      358.42      348.18     33.74 o
   3   7   5      266.34      241.35     33.06 o
   4   7   5       20.88       15.09     19.82 o
   5   7   5        2.01        7.71     23.32 o
  -7   8   5       33.10       52.17     21.76 o
  -6   8   5      338.93      385.86     40.23 o
  -5   8   5      903.52      870.92     32.07 o
  -4   8   5      405.20      423.84     22.69 o
  -3   8   5      367.86      394.77     20.79 o
  -2   8   5      256.55      282.84     41.77 o
  -1   8   5       22.53       45.10     14.58 o
   0   8   5       13.35       21.60     13.37 o
   1   8   5        0.52       10.46     15.02 o
   2   8   5      123.28      105.97     26.32 o
   3   8   5       10.85        2.56     16.54 o
   4   8   5        3.49        3.63     19.47 o
  -6   9   5      235.23      209.43     35.13 o
  -5   9   5      365.81      352.58     26.29 o
  -4   9   5      232.19      215.90     54.38 o
  -3   9   5      458.74      474.23     24.99 o
  -2   9   5       40.44       53.82     16.16 o
  -1   9   5       17.70       -2.45      9.31 o
   0   9   5      596.97      620.33     40.26 o
   1   9   5      468.47      437.50     36.03 o
   2   9   5      217.07      231.74     31.96 o
   3   9   5       12.37       12.29     19.78 o
  -5  10   5        9.25       10.87     11.22 o
  -4  10   5        1.15       -1.42     10.58 o
  -3  10   5      464.62      411.01     35.92 o
  -1  10   5       39.19       63.53     17.35 o
   0  10   5       16.58       24.53     16.47 o
   1  10   5      131.25      171.75     30.32 o
   2  10   5      199.70      223.04     34.18 o
  -4  11   5       10.32        6.15     16.34 o
  -3  11   5       69.40       57.90     19.91 o
  -2  11   5       10.18       21.45     14.56 o
  -1  11   5        2.77       22.09     16.45 o
   0  11   5        1.60       -0.86     13.70 o
   1  11   5       26.70       41.47     20.46 o
  -3 -11   6       15.81       18.98     14.43 o
  -2 -11   6        6.87        4.51     11.65 o
  -1 -11   6       55.96       70.07     17.77 o
   0 -11   6       68.32       88.79     18.17 o
  -4 -10   6       81.17       47.35     18.54 o
  -3 -10   6       47.08       74.61     17.59 o
  -2 -10   6       28.25       30.30     12.09 o
  -1 -10   6       10.58       14.09     12.42 o
   0 -10   6       13.55        9.76     10.70 o
   1 -10   6        1.45       -0.70      9.87 o
   2 -10   6      203.22      194.71     18.90 o
   3 -10   6      128.84      102.45     27.37 o
  -5  -9   6      175.08      188.60     29.13 o
  -4  -9   6      386.40      440.65     33.69 o
  -3  -9   6      177.85      198.25     24.60 o
  -2  -9   6      158.84      178.84     21.60 o
  -1  -9   6        3.98       14.01     10.24 o
   0  -9   6        4.95       13.26     10.20 o
   1  -9   6        1.99        8.85     10.33 o
   2  -9   6       29.45       19.69     20.39 o
   3  -9   6       51.15       25.80     10.56 o
   4  -9   6       15.50       32.11     20.13 o
  -6  -8   6       32.11       30.90     15.79 o
  -5  -8   6      150.19      178.54     26.43 o
  -4  -8   6      367.71      351.83     29.40 o
  -3  -8   6      284.98      292.70     24.42 o
  -2  -8   6       41.39       59.48     12.71 o
  -1  -8   6        5.81       10.11      8.57 o
   0  -8   6      346.60      352.23     24.82 o
   1  -8   6      513.69      551.86     22.20 o
   2  -8   6       30.49       15.77      8.62 o
   3  -8   6      189.73      165.06     35.48 o
   4  -8   6      194.55      226.96     19.72 o
   5  -8   6        0.34      -16.47     16.47 o
  -6  -7   6        0.32       -1.72     12.18 o
  -5  -7   6       19.44       -0.24     10.20 o
  -4  -7   6       23.90       25.50     13.15 o
  -3  -7   6       47.32       59.20     14.51 o
  -2  -7   6      442.67      463.18     26.65 o
  -1  -7   6      332.96      281.76     21.03 o
   0  -7   6      382.62      459.61     19.27 o
   1  -7   6      285.66      254.00     15.79 o
   2  -7   6      171.11      178.12     22.60 o
   3  -7   6      391.16      400.81     21.53 o
   4  -7   6      459.93      458.35     23.52 o
   5  -7   6      304.37      329.68     24.00 o
  -7  -6   6       66.37       44.37     17.59 o
  -6  -6   6      119.38      124.18     23.21 o
  -5  -6   6        1.72        2.95     11.38 o
  -4  -6   6      221.33      207.03     23.78 o
  -3  -6   6        1.54       14.47      9.58 o
  -2  -6   6        1.37       -1.89      7.49 o
  -1  -6   6       10.21       20.92      9.73 o
   0  -6   6      122.21      148.31     11.78 o
   1  -6   6      104.97       85.54     10.11 o
   2  -6   6      179.86      195.25     14.61 o
   3  -6   6     1686.11     1745.49     39.68 o
   4  -6   6      782.80      850.05     30.25 o
   5  -6   6      200.36      213.23     20.09 o
   6  -6   6      153.67      141.46     19.56 o
  -7  -5   6      135.31      180.91     28.47 o
  -6  -5   6       74.86      125.40     22.66 o
  -5  -5   6        3.53       -2.95     10.11 o
  -4  -5   6       36.86       44.77     13.17 o
  -3  -5   6      482.23      444.10     25.66 o
  -2  -5   6      408.09      375.79     22.53 o
  -1  -5   6      153.87      143.70      9.45 o
   0  -5   6        0.05        3.31      4.57 o
   1  -5   6      311.08      397.96     16.78 o
   2  -5   6        3.77       13.40      7.19 o
   3  -5   6      301.58      244.76     21.41 o
   4  -5   6      813.14      853.16     29.43 o
   5  -5   6      114.61      144.81     17.48 o
   6  -5   6       47.34       64.78     24.19 o
  -8  -4   6        7.02      -10.20     11.45 o
  -7  -4   6      141.74      193.82     27.15 o
  -6  -4   6      268.82      253.61     27.70 o
  -5  -4   6      179.25      184.88     22.48 o
  -4  -4   6      400.48      356.92     24.89 o
  -3  -4   6      643.79      745.72     30.70 o
  -2  -4   6      474.43      420.52     22.38 o
  -1  -4   6      283.90      275.92     10.88 o
   0  -4   6     1304.80     1379.94     30.33 o
   1  -4   6      982.45     1050.17     25.04 o
   2  -4   6      132.09      151.94     12.24 o
   3  -4   6       39.01       16.94      6.63 o
   4  -4   6      125.66      147.26     15.09 o
   5  -4   6      329.31      331.59     23.07 o
   6  -4   6       48.50       34.37     12.18 o
  -8  -3   6        1.96       -7.62     12.58 o
  -7  -3   6      233.49      278.91     29.16 o
  -6  -3   6       30.48       32.40     13.67 o
  -5  -3   6       24.75       27.33     11.27 o
  -4  -3   6       65.31       74.68     12.95 o
  -3  -3   6      549.35      553.54     25.28 o
  -2  -3   6     3408.10     3067.05     57.54 o
  -1  -3   6     3451.19     3449.07     36.36 o
   0  -3   6     2292.31     2091.58     31.00 o
   1  -3   6     2152.76     2182.11     25.15 o
   2  -3   6      590.89      626.92     20.44 o
   3  -3   6       22.59       13.15      6.53 o
   4  -3   6        7.49       17.15      8.57 o
   5  -3   6        5.99        8.42      8.28 o
   6  -3   6       29.87       21.73      8.35 o
  -8  -2   6       34.84       45.74     16.69 o
  -7  -2   6       18.75       19.60     12.80 o
  -6  -2   6      112.26      104.92     18.01 o
  -5  -2   6        4.78       17.97      8.24 o
  -4  -2   6       95.14      126.72     15.24 o
  -3  -2   6      818.41      847.78     29.58 o
  -2  -2   6     1661.51     1737.38     40.13 o
  -1  -2   6     1339.29     1409.45     19.96 o
   0  -2   6     3035.53     2778.84     28.50 o
   1  -2   6      560.51      568.70     11.89 o
   2  -2   6     1054.16      890.95     24.15 o
   3  -2   6      835.22      887.19     26.67 o
   4  -2   6        2.83        0.73      6.62 o
   5  -2   6      211.26      239.63     17.11 o
   6  -2   6      343.48      361.22     28.90 o
   7  -2   6       13.16        1.59     26.78 o
  -8  -1   6      158.63      183.21     25.08 o
  -7  -1   6       41.63       47.94     14.64 o
  -6  -1   6      317.65      291.38     23.32 o
  -5  -1   6       79.28       86.95     13.85 o
  -4  -1   6       51.41       35.04      9.47 o
  -3  -1   6      646.32      741.12     25.83 o
  -2  -1   6       62.76       71.27      9.43 o
  -1  -1   6      157.55      117.45      7.31 o
   0  -1   6     1912.88     2065.83     23.44 o
   1  -1   6     1351.62     1237.13     16.28 o
   2  -1   6      375.08      302.44      8.69 o
   3  -1   6     1803.21     1922.03     34.13 o
   4  -1   6      140.60      162.03     13.87 o
   5  -1   6       21.94       12.91      8.22 o
   6  -1   6      387.00      355.78     28.83 o
   7  -1   6       92.01       79.56     18.29 o
  -7   0   6       18.31       41.29     12.82 o
  -6   0   6      882.36      895.37     36.40 o
  -5   0   6     1586.32     1636.80     44.53 o
  -4   0   6      638.90      649.88     20.55 o
  -3   0   6     1665.17     1625.84     44.49 o
  -2   0   6       38.41       36.77      3.76 o
  -1   0   6       20.28       29.75      5.77 o
   0   0   6        0.04        4.89      2.84 o
   1   0   6      837.01      783.77     15.01 o
   2   0   6      360.44      493.47     31.31 o
   3   0   6      279.29      196.23     15.33 o
   4   0   6        7.68       -3.84      6.06 o
   5   0   6       24.46        8.10     13.67 o
   6   0   6       84.02      115.22     28.58 o
   7   0   6      135.32      166.34     35.04 o
  -6   1   6      765.74      744.05     30.92 o
  -5   1   6      594.54      558.54     18.26 o
  -4   1   6     1559.58     1529.72     23.10 o
  -3   1   6     2587.13     2464.70     52.78 o
  -2   1   6       64.88       97.88      5.69 o
  -1   1   6      222.91      144.14      6.71 o
   0   1   6      874.21      951.58     16.25 o
   1   1   6     1103.03     1121.03     19.48 o
   2   1   6      232.69      259.20     14.90 o
   3   1   6        3.78       -3.21     13.98 o
   4   1   6      390.81      389.13     33.88 o
   5   1   6       15.14       28.03     17.20 o
   6   1   6      125.74      147.57     30.57 o
  -8   2   6        9.90        1.83     12.40 o
  -7   2   6        0.96        0.40     10.22 o
  -6   2   6      233.47      225.49     16.69 o
  -5   2   6       97.92      115.70     11.25 o
  -4   2   6      635.98      605.77     14.17 o
  -3   2   6     3928.67     4059.33     38.38 o
  -2   2   6      479.63      432.36     14.07 o
  -1   2   6      941.65      869.58     15.08 o
   0   2   6     1415.65     1431.74     21.05 o
   1   2   6     2271.01     2084.15     27.81 o
   2   2   6     1247.57     1440.25     33.15 o
   3   2   6        1.34        4.14      8.46 o
   4   2   6      321.26      327.52     33.08 o
   5   2   6      262.51      210.64     31.32 o
   6   2   6        0.01      -10.15     16.93 o
  -8   3   6        0.65       -3.21     10.51 o
  -7   3   6      131.49      119.32     19.97 o
  -6   3   6      114.56      110.28     13.12 o
  -5   3   6       63.28       74.95     10.49 o
  -4   3   6      355.40      325.37     26.73 o
  -3   3   6      907.25      957.91     24.16 o
  -2   3   6      885.14      903.59     19.83 o
  -1   3   6      965.85      989.02     16.68 o
   0   3   6      395.62      323.90     11.05 o
   1   3   6       19.87       38.87      9.41 o
   2   3   6      265.10      219.10     25.68 o
   3   3   6      809.59      791.47     44.13 o
   4   3   6     1044.51      941.24     51.45 o
   5   3   6      263.94      223.75     32.68 o
   6   3   6        1.46       -2.91     20.31 o
  -7   4   6       39.63       59.58     11.77 o
  -6   4   6      315.14      364.14     19.65 o
  -5   4   6      256.15      236.17     15.76 o
  -4   4   6        8.37       15.71      9.82 o
  -3   4   6       33.05       46.64      7.75 o
  -2   4   6      566.32      609.74     20.01 o
  -1   4   6      183.14      205.84     12.07 o
   0   4   6      592.41      517.41     27.94 o
   1   4   6      178.19      227.65     14.29 o
   2   4   6        4.48        9.23     14.42 o
   3   4   6      203.95      260.33     32.00 o
   4   4   6      431.07      472.71     38.08 o
   5   4   6      183.25      170.68     31.85 o
   6   4   6       36.30       -2.78     20.41 o
  -7   5   6      290.76      320.73     21.62 o
  -6   5   6      413.11      409.71     21.43 o
  -5   5   6      403.44      377.02     37.24 o
  -4   5   6      989.59     1047.76     30.11 o
  -3   5   6     1071.12     1026.78     27.93 o
  -2   5   6      711.05      761.78     24.04 o
  -1   5   6      168.48      197.88     14.09 o
   0   5   6        2.28        0.17      8.00 o
   1   5   6        1.73       -0.15     11.89 o
   2   5   6       99.26      101.37     23.47 o
   3   5   6        7.63        1.39     16.16 o
   4   5   6      173.78      147.04     29.45 o
   5   5   6      347.43      386.08     44.20 o
  -7   6   6      302.05      320.50     22.69 o
  -6   6   6     1561.39     1563.67     41.67 o
  -5   6   6      497.44      465.10     21.95 o
  -4   6   6       73.14       85.23     28.81 o
  -3   6   6      813.23      887.32     39.44 o
  -2   6   6     1135.14     1156.21     44.94 o
  -1   6   6      745.72      794.18     26.11 o
   0   6   6      533.56      514.89     22.26 o
   1   6   6      335.39      325.23     30.59 o
   2   6   6        4.17      -13.59     13.72 o
   3   6   6      113.27      145.61     28.04 o
   4   6   6       89.19       55.45     21.60 o
   5   6   6       47.28       25.79     24.71 o
  -7   7   6        2.69       20.97     16.06 o
  -6   7   6      242.70      273.05     20.96 o
  -5   7   6      247.40      240.40     63.65 o
  -4   7   6      150.88      155.17     15.71 o
  -3   7   6      338.45      323.50     18.58 o
  -2   7   6      484.87      509.25     22.63 o
  -1   7   6      859.94      817.74     28.45 o
   0   7   6      186.79      189.31     23.85 o
   1   7   6       80.17       59.66     19.07 o
   2   7   6      126.00      151.67     26.71 o
   3   7   6        1.07      -16.05     16.05 o
   4   7   6       62.46       67.63     26.52 o
  -6   8   6        4.53       13.04     10.29 o
  -5   8   6        0.38        8.24      8.69 o
  -4   8   6      160.57      134.53     15.71 o
  -3   8   6      348.81      338.00     20.17 o
  -2   8   6       46.60       37.82     10.31 o
  -1   8   6        2.01       -6.29      6.98 o
   0   8   6      236.55      285.72     29.77 o
   1   8   6      531.25      707.38     43.69 o
   2   8   6      793.01      799.17     49.73 o
   3   8   6      179.55      180.28     32.79 o
   4   8   6       66.13       21.69     22.55 o
  -6   9   6        8.06       13.98     13.52 o
  -5   9   6      105.62      109.72     16.78 o
  -4   9   6      220.60      212.28     32.64 o
  -3   9   6        1.12       -0.65      7.79 o
  -2   9   6       36.63       24.61      9.86 o
  -1   9   6       81.05      108.88     22.04 o
   0   9   6      164.22       91.33     21.67 o
   1   9   6      203.03      253.85     31.07 o
   2   9   6      210.60      191.26     31.71 o
   3   9   6      171.56      142.82     30.81 o
  -5  10   6      189.09      179.93     21.06 o
  -4  10   6       40.10       38.29     12.85 o
  -3  10   6        1.61       10.98     18.35 o
  -2  10   6        5.78        8.26     13.30 o
  -1  10   6       12.81       15.08     13.21 o
   0  10   6        0.36       25.94     14.82 o
   1  10   6        6.51       17.20     18.37 o
   2  10   6       13.89       25.17     20.94 o
  -3  11   6      100.90       94.32     23.32 o
  -2  11   6      366.23      410.79     38.21 o
  -1  11   6      149.87      174.64     28.98 o
   0  11   6       15.52       30.77     16.27 o
  -2 -11   7       77.71       88.31     18.54 o
  -1 -11   7       79.86       84.02     19.07 o
   0 -11   7      317.74      318.29     30.00 o
   1 -11   7      254.28      303.20     29.25 o
  -4 -10   7       97.41      102.67     22.27 o
  -3 -10   7      234.54      236.28     27.17 o
  -2 -10   7      257.65      265.20     25.77 o
  -1 -10   7      416.69      425.06     30.10 o
   0 -10   7      642.54      712.51     38.05 o
   1 -10   7      167.35      182.17     23.65 o
   2 -10   7      102.41       98.04     19.42 o
  -5  -9   7        0.00      -11.32     11.32 o
  -4  -9   7       51.93       43.01     16.23 o
  -3  -9   7      306.01      293.93     28.34 o
  -2  -9   7      115.93       89.92     17.22 o
  -1  -9   7       15.08       39.00     13.13 o
   0  -9   7      464.93      508.94     31.63 o
   1  -9   7      323.08      290.83     26.40 o
   2  -9   7      212.52      201.13     24.45 o
   3  -9   7      434.55      447.92     24.89 o
   4  -9   7      235.61      202.83     20.67 o
  -6  -8   7       27.03       26.41     17.02 o
  -5  -8   7       33.35       23.90     15.20 o
  -4  -8   7      155.06      144.07     22.95 o
  -3  -8   7       47.26       61.14     15.73 o
  -2  -8   7        2.72       16.49      9.98 o
  -1  -8   7        0.42        1.34      8.59 o
   0  -8   7      165.83      166.75     20.86 o
   1  -8   7      695.31      693.27     35.01 o
   2  -8   7      511.75      498.57     26.41 o
   3  -8   7      177.93      174.99     22.73 o
   4  -8   7       91.24      103.71     16.30 o
  -6  -7   7      283.96      274.36     32.11 o
  -5  -7   7      438.97      438.03     33.19 o
  -4  -7   7      466.30      434.94     30.24 o
  -3  -7   7      104.97      110.35     18.96 o
  -2  -7   7       61.58       58.96     13.19 o
  -1  -7   7       10.02        4.41      7.77 o
   0  -7   7        3.04       -4.71      7.82 o
   1  -7   7       28.14       26.53      7.87 o
   2  -7   7       22.72       16.84      8.06 o
   3  -7   7       59.74       63.02     11.54 o
   4  -7   7        3.40       -5.68      8.07 o
   5  -7   7       88.82      101.61     16.67 o
  -7  -6   7      192.17      179.11     29.18 o
  -6  -6   7      141.22      189.15     27.24 o
  -5  -6   7      329.05      322.92     31.38 o
  -4  -6   7      488.46      543.08     33.12 o
  -3  -6   7       94.64       91.79     15.99 o
  -2  -6   7      536.09      547.57     28.65 o
  -1  -6   7     2401.94     2402.52     58.14 o
   0  -6   7      539.04      539.64     29.20 o
   1  -6   7      260.48      252.64     14.98 o
   2  -6   7      422.04      443.58     20.28 o
   3  -6   7        2.00       -1.83      6.30 o
   4  -6   7        5.65        5.82      7.94 o
   5  -6   7        6.43        1.08      9.23 o
  -7  -5   7        1.56       -2.80     13.68 o
  -6  -5   7        3.03        7.73     11.94 o
  -5  -5   7      291.30      287.63     28.12 o
  -4  -5   7      688.34      660.10     34.31 o
  -3  -5   7     1202.70     1048.40     39.60 o
  -2  -5   7     1085.07     1008.36     36.76 o
  -1  -5   7     2087.05     2147.45     53.16 o
   0  -5   7     1813.12     1815.28     33.69 o
   1  -5   7       96.59      124.36     11.68 o
   2  -5   7      654.03      674.33     23.33 o
   3  -5   7     1100.28     1109.92     65.22 o
   4  -5   7      159.18      188.29     17.87 o
   5  -5   7       47.74       34.21     18.63 o
   6  -5   7       61.89       39.97     20.10 o
  -8  -4   7        9.10        5.20     14.09 o
  -7  -4   7       50.76       57.55     17.97 o
  -6  -4   7       19.45       -1.52     10.79 o
  -5  -4   7      360.42      342.29     26.84 o
  -4  -4   7       75.42       65.94     14.54 o
  -3  -4   7        9.58       17.73      8.72 o
  -2  -4   7      577.29      518.43     25.17 o
  -1  -4   7      930.68      804.39     31.01 o
   0  -4   7     1411.91     1458.82     28.03 o
   1  -4   7      850.67      908.28     24.54 o
   2  -4   7      848.55      771.39     27.21 o
   3  -4   7      841.59      891.59     28.60 o
   4  -4   7      433.98      419.67     22.13 o
   5  -4   7      113.28      135.08     17.42 o
   6  -4   7       16.55       35.13     13.40 o
  -8  -3   7       10.89       28.45     16.85 o
  -7  -3   7      183.08      181.11     25.24 o
  -6  -3   7      296.82      287.53     27.37 o
  -5  -3   7       82.12      107.18     17.64 o
  -4  -3   7      434.54      456.26     25.59 o
  -3  -3   7      830.38      892.37     33.14 o
  -2  -3   7       25.09       23.72      8.15 o
  -1  -3   7     1467.50     1485.51     20.64 o
   0  -3   7      390.48      436.79     14.91 o
   1  -3   7       40.38       25.76      8.10 o
   2  -3   7      712.13      820.53     24.61 o
   3  -3   7       96.74       78.91     11.64 o
   4  -3   7        2.64       -2.65      7.01 o
   5  -3   7      525.04      538.35     23.05 o
   6  -3   7      293.47      316.89     34.17 o
  -8  -2   7       25.11        0.00     12.69 o
  -7  -2   7      787.69      810.14     41.75 o
  -6  -2   7     1589.23     1473.72     51.40 o
  -5  -2   7      235.28      253.19     22.15 o
  -4  -2   7     1187.97     1107.02     36.84 o
  -3  -2   7     1536.72     1434.04     39.58 o
  -2  -2   7      798.96      812.41     27.99 o
  -1  -2   7      181.17      168.04      8.68 o
   0  -2   7        5.43        8.43      3.21 o
   1  -2   7      680.08      730.16     13.89 o
   2  -2   7      148.14      208.20     11.60 o
   3  -2   7      453.16      374.06     16.21 o
   4  -2   7        1.26       10.81      7.00 o
   5  -2   7      408.28      464.93     24.15 o
   6  -2   7      626.21      669.07     33.12 o
  -8  -1   7       59.20       63.71     18.50 o
  -7  -1   7      268.91      331.68     28.45 o
  -6  -1   7     1141.03     1084.65     41.84 o
  -5  -1   7      411.92      390.81     23.41 o
  -4  -1   7     2230.37     2177.14     50.08 o
  -3  -1   7     2952.48     3199.31     57.70 o
  -2  -1   7     1021.27      955.18     28.67 o
  -1  -1   7     3488.81     3543.67     32.68 o
   0  -1   7      513.08      590.35     13.77 o
   1  -1   7       28.68       14.93      7.59 o
   2  -1   7      209.31      155.85     10.85 o
   3  -1   7      273.40      344.26     15.57 o
   4  -1   7        0.05       10.53      6.70 o
   5  -1   7      104.14      130.03     15.03 o
   6  -1   7       67.86       65.44     22.48 o
  -7   0   7       91.45       93.22     17.71 o
  -6   0   7      248.44      243.86     21.25 o
  -5   0   7      339.27      378.08     21.74 o
  -4   0   7     3739.18     3877.43     65.12 o
  -3   0   7     2465.49     2638.74     31.20 o
  -2   0   7       25.26        5.74      3.66 o
  -1   0   7       40.08       37.25      5.41 o
   0   0   7      321.64      278.24      9.70 o
   1   0   7      393.78      366.29     11.38 o
   2   0   7       11.13        3.44      3.93 o
   3   0   7      118.05       96.84     13.33 o
   4   0   7      588.57      593.81     27.10 o
   5   0   7        6.05      -11.87     14.45 o
   6   0   7        1.19       -0.02     18.17 o
  -8   1   7      202.62      225.33     28.91 o
  -7   1   7        8.32       -9.91      9.91 o
  -6   1   7       58.92       43.58     14.43 o
  -5   1   7       36.48       40.58     11.65 o
  -4   1   7      186.39      277.11     10.36 o
  -3   1   7      467.57      449.15     11.55 o
  -2   1   7      107.27      101.80      7.19 o
  -1   1   7        3.21        1.58      4.80 o
   0   1   7      115.38       57.69      5.81 o
   1   1   7     1716.84     1997.27     38.90 o
   2   1   7      890.95      745.06     24.67 o
   3   1   7      792.38      856.52     29.23 o
   4   1   7      811.86      811.17     31.74 o
   5   1   7       21.95      -10.72     15.86 o
   6   1   7       23.60       10.37     20.66 o
  -8   2   7      149.82      133.52     23.76 o
  -7   2   7      493.29      471.39     33.74 o
  -6   2   7      358.69      369.89     28.34 o
  -5   2   7      253.98      245.89     14.98 o
  -4   2   7       20.22        9.56      6.16 o
  -3   2   7       21.25       10.96      5.10 o
  -2   2   7      232.40      262.26     22.37 o
  -1   2   7     2118.43     2244.88     30.07 o
   0   2   7      524.42      574.09     20.70 o
   1   2   7       38.83       49.61      6.84 o
   2   2   7      158.05      158.73     19.73 o
   3   2   7      829.25      891.96     30.49 o
   4   2   7     1198.24     1145.94     56.18 o
   5   2   7      232.80      212.60     31.98 o
   6   2   7       59.79       59.64     23.30 o
  -8   3   7      476.34      400.10     33.01 o
  -7   3   7      316.10      335.65     30.41 o
  -6   3   7      205.59      244.23     25.11 o
  -5   3   7      207.47      216.02     15.12 o
  -4   3   7        2.98        4.38      4.82 o
  -3   3   7      113.70      127.24     10.79 o
  -2   3   7      124.69      138.69      7.23 o
  -1   3   7        5.94        4.12      4.26 o
   0   3   7       89.39      124.29      8.58 o
   1   3   7       81.63      135.45     13.17 o
   2   3   7        1.37        2.63      6.39 o
   3   3   7      200.63      220.05     28.65 o
   4   3   7      514.01      495.62     40.50 o
   5   3   7      257.14      267.26     36.16 o
   6   3   7       70.16       20.72     22.95 o
  -8   4   7      213.21      264.42     29.89 o
  -7   4   7      281.25      305.03     29.53 o
  -6   4   7        3.59        4.59      6.29 o
  -5   4   7       18.01       10.98      6.83 o
  -4   4   7      299.93      315.24     17.09 o
  -3   4   7      576.55      530.30     20.06 o
  -2   4   7      578.79      605.56     20.86 o
  -1   4   7     1063.90      968.74     18.79 o
   0   4   7      197.03      228.09     10.82 o
   1   4   7       98.82       66.30     11.34 o
   2   4   7       88.61      118.53     23.87 o
   3   4   7        3.49        2.82     16.61 o
   4   4   7        4.76        6.10     17.84 o
   5   4   7       30.86       39.18     21.01 o
  -7   5   7       77.35       41.78     16.34 o
  -6   5   7      325.80      335.68     20.29 o
  -5   5   7       43.74       28.10      8.77 o
  -4   5   7      197.48      171.94     14.76 o
  -3   5   7      361.08      383.21     18.80 o
  -2   5   7      442.84      470.20     33.59 o
  -1   5   7     1071.63     1070.89     44.42 o
   0   5   7     1117.36     1253.73     32.32 o
   1   5   7      789.71      712.91     40.34 o
   2   5   7      336.90      356.13     34.05 o
   3   5   7       71.88       28.85     19.09 o
   4   5   7        2.40       11.81     20.22 o
   5   5   7       14.56       22.66     19.71 o
  -7   6   7        1.48        2.79      9.04 o
  -6   6   7        6.10       10.67      9.00 o
  -5   6   7       39.90       36.67      9.68 o
  -4   6   7      156.80      148.14     17.11 o
  -3   6   7       41.12       35.57      9.00 o
  -2   6   7       75.05       73.61     11.48 o
  -1   6   7     1017.36     1136.33     31.97 o
   0   6   7      752.82      733.65     26.66 o
   1   6   7     1084.41     1205.82     51.99 o
   2   6   7      206.87      224.67     29.14 o
   3   6   7       42.30       55.26     23.50 o
   4   6   7       65.25       61.33     23.48 o
  -7   7   7       19.30       29.08     11.89 o
  -6   7   7      184.96      204.20     19.52 o
  -5   7   7      371.64      364.37     21.83 o
  -4   7   7       43.52       22.97      9.06 o
  -3   7   7        5.85        7.86      7.62 o
  -2   7   7       20.73        3.18      8.87 o
  -1   7   7       86.50       85.30     12.82 o
   0   7   7       11.31       -2.18     11.10 o
   1   7   7      320.92      437.50     37.08 o
   2   7   7      613.03      771.12     48.23 o
   3   7   7      210.32      215.31     32.57 o
   4   7   7       75.94      109.85     29.02 o
  -6   8   7       98.12       81.78     21.03 o
  -5   8   7      307.83      282.56     40.01 o
  -4   8   7      284.48      249.50     20.15 o
  -3   8   7      227.71      229.59     30.39 o
  -2   8   7       88.33       81.71     23.90 o
  -1   8   7       11.46       15.17      8.71 o
   0   8   7        2.21       14.43     13.30 o
   1   8   7       32.51       22.57     17.82 o
   2   8   7      250.77      268.67     34.46 o
   3   8   7      307.70      244.67     33.87 o
  -5   9   7      275.36      296.84     23.99 o
  -4   9   7      290.86      270.94     24.05 o
  -3   9   7      488.70      496.76     26.07 o
  -2   9   7       91.34       85.23     14.69 o
  -1   9   7       23.24       19.56     12.13 o
   0   9   7        2.71      -10.40     12.25 o
   1   9   7        0.45       -1.19     13.77 o
   2   9   7        0.07        4.84     15.77 o
  -4  10   7       53.39       35.19     12.30 o
  -3  10   7      172.66      137.96     37.95 o
  -2  10   7      185.59      238.19     31.60 o
  -1  10   7       47.26       87.47     21.07 o
   0  10   7      130.03      141.89     26.82 o
   1  10   7       40.65       44.75     19.11 o
  -3 -10   8        0.73       -0.66      9.09 o
  -2 -10   8       39.28       33.52     14.75 o
  -1 -10   8        7.75       26.23     14.93 o
   0 -10   8      148.11       95.73     18.90 o
   1 -10   8       15.79       38.96     15.37 o
   2 -10   8        5.02        6.76     12.86 o
  -4  -9   8      349.68      362.36     33.70 o
  -3  -9   8      102.85      118.85     20.92 o
  -2  -9   8      183.79      121.81     19.07 o
  -1  -9   8      351.23      378.98     28.92 o
   0  -9   8       76.61      110.20     18.83 o
   1  -9   8        0.66       12.69     11.58 o
   2  -9   8       10.88       25.41     13.98 o
   3  -9   8       20.78       34.88     14.58 o
  -5  -8   8      321.51      347.19     34.88 o
  -4  -8   8      406.37      343.59     31.73 o
  -3  -8   8      663.00      659.93     36.38 o
  -2  -8   8      836.36      777.74     37.26 o
  -1  -8   8      227.02      258.28     25.46 o
   0  -8   8       25.57       36.40     12.57 o
   1  -8   8        1.40        3.66     10.20 o
   2  -8   8       41.53       54.75     14.97 o
   3  -8   8        0.20       -8.44      8.44 o
   4  -8   8        0.28       -5.81      9.58 o
  -6  -7   8       20.99       20.97     15.20 o
  -5  -7   8      465.30      438.33     34.51 o
  -4  -7   8      266.00      216.83     25.68 o
  -3  -7   8       61.37       83.57     16.93 o
  -2  -7   8      365.78      407.55     26.95 o
  -1  -7   8       91.86      107.18     18.10 o
   0  -7   8       79.57       45.57     12.53 o
   1  -7   8       98.60      104.26     18.13 o
   2  -7   8      446.18      464.90     30.06 o
   3  -7   8       61.16       74.52     18.90 o
   4  -7   8       16.87        9.29      9.41 o
  -7  -6   8      113.10      120.35     24.84 o
  -6  -6   8       25.45        6.45     13.23 o
  -5  -6   8       12.29       16.23     12.86 o
  -4  -6   8       40.64       35.46     13.68 o
  -3  -6   8        7.98        1.80      9.01 o
  -2  -6   8       90.48       99.06     15.75 o
  -1  -6   8      657.24      595.49     31.89 o
   0  -6   8       56.17       66.97     13.90 o
   1  -6   8        2.83        7.24      9.16 o
   2  -6   8      487.03      501.23     22.23 o
   3  -6   8      359.39      365.45     20.84 o
   4  -6   8       50.87       48.99     11.60 o
   5  -6   8      173.84      194.27     39.34 o
  -7  -5   8      605.21      672.37     44.00 o
  -6  -5   8      247.67      242.33     29.78 o
  -5  -5   8      127.75      110.24     19.45 o
  -4  -5   8      314.57      294.75     24.05 o
  -3  -5   8       28.00       48.54     13.57 o
  -2  -5   8      305.94      272.66     21.40 o
  -1  -5   8      169.56      147.37     18.02 o
   0  -5   8        9.51       15.15      9.42 o
   1  -5   8        9.76       14.96      7.05 o
   2  -5   8       76.57      109.98     20.19 o
   3  -5   8      271.06      278.02     21.68 o
   4  -5   8      401.81      451.96     24.32 o
   5  -5   8      281.39      289.20     24.06 o
  -7  -4   8      566.13      589.21     39.66 o
  -6  -4   8       58.99       98.84     20.15 o
  -5  -4   8       12.74       -8.76      8.76 o
  -4  -4   8      259.86      287.81     22.84 o
  -3  -4   8      308.65      337.36     23.56 o
  -2  -4   8       26.88       36.07     10.94 o
  -1  -4   8       50.14       32.40     10.00 o
   0  -4   8      615.98      669.55     30.13 o
   1  -4   8       19.48       28.69      7.56 o
   2  -4   8      257.84      243.24     16.46 o
   3  -4   8       35.55       44.42     14.18 o
   4  -4   8        7.00        0.95      7.56 o
   5  -4   8      250.56      238.84     20.80 o
  -8  -3   8        3.49        0.73     14.84 o
  -7  -3   8      222.61      198.58     26.52 o
  -6  -3   8       55.42       70.21     16.38 o
  -5  -3   8       56.59       64.88     15.28 o
  -4  -3   8      719.96      794.90     34.82 o
  -3  -3   8      468.27      491.37     25.44 o
  -2  -3   8      626.09      501.23     25.02 o
  -1  -3   8      198.65      215.25     17.33 o
   0  -3   8      824.34      897.38     17.25 o
   1  -3   8     1346.70     1222.44     23.83 o
   2  -3   8       17.25       29.95      6.49 o
   3  -3   8      132.48      119.30     11.84 o
   4  -3   8      122.39      126.13     13.64 o
   5  -3   8       51.38       49.55     29.64 o
   6  -3   8       84.63       89.55     14.77 o
  -8  -2   8       25.41       44.15     17.35 o
  -7  -2   8       89.61      118.42     20.75 o
  -6  -2   8       57.97       49.79     13.17 o
  -5  -2   8      206.13      175.47     19.78 o
  -4  -2   8      577.05      591.43     28.34 o
  -3  -2   8       35.06       25.24      7.99 o
  -2  -2   8      248.74      202.70     15.94 o
  -1  -2   8     1461.28     1620.90     42.20 o
   0  -2   8     2660.79     2565.72     30.35 o
   1  -2   8     2482.83     2634.91     35.00 o
   2  -2   8      315.44      313.68     14.46 o
   3  -2   8      219.53      177.26     13.58 o
   4  -2   8       53.48       62.50     19.86 o
   5  -2   8        0.28        8.93      8.26 o
   6  -2   8        2.48        9.30      9.55 o
  -7  -1   8        0.51       16.27     11.61 o
  -6  -1   8      255.41      252.53     22.79 o
  -5  -1   8      103.06      140.02     16.67 o
  -4  -1   8      427.14      546.66     25.52 o
  -3  -1   8      150.49      124.08     13.45 o
  -2  -1   8       98.38      112.67      9.84 o
  -1  -1   8      129.25      125.51      7.49 o
   0  -1   8     1245.15     1161.27     19.87 o
   1  -1   8     2179.66     2291.10     39.96 o
   2  -1   8      392.63      321.75     23.67 o
   3  -1   8      510.20      588.04     27.71 o
   4  -1   8      158.40      168.03     19.92 o
   5  -1   8       26.10       11.81      9.53 o
   6  -1   8       85.88       80.89     27.93 o
  -6   0   8      165.88      202.10     20.19 o
  -5   0   8      568.43      546.13     25.85 o
  -4   0   8      126.66      142.73     14.31 o
  -3   0   8        0.63       -2.81      4.43 o
  -2   0   8        5.19        7.48      4.46 o
  -1   0   8      231.24      290.91     10.37 o
   0   0   8        0.94       15.47     14.65 o
   1   0   8      818.72      719.37     24.78 o
   2   0   8      756.55      853.12     27.20 o
   3   0   8      919.12      886.03     30.54 o
   4   0   8      422.12      415.13     24.09 o
   5   0   8      125.99      119.87     18.28 o
   6   0   8      180.53      155.88     33.98 o
  -8   1   8      137.91      132.86     24.95 o
  -7   1   8      166.49      161.25     25.06 o
  -6   1   8      358.50      365.42     30.13 o
  -5   1   8     1106.81     1102.86     27.78 o
  -4   1   8     1512.47     1485.35     31.99 o
  -3   1   8     1578.99     1696.18     42.75 o
  -2   1   8      284.53      313.62     18.07 o
  -1   1   8       87.89       80.34      8.72 o
   0   1   8        0.41       -2.76      4.69 o
   1   1   8      216.44      173.72      9.97 o
   2   1   8      109.64      123.34     25.52 o
   3   1   8      341.53      327.54     28.28 o
   4   1   8      558.39      532.55     27.36 o
   5   1   8      144.57      158.74     31.89 o
   6   1   8       34.69       40.23     24.51 o
  -8   2   8      192.38      192.76     28.23 o
  -7   2   8       96.69       63.98     17.93 o
  -6   2   8      337.72      328.99     28.25 o
  -5   2   8     1350.88     1528.89     54.02 o
  -4   2   8      787.99      738.88     35.50 o
  -3   2   8      731.81      796.05     26.90 o
  -2   2   8     1040.63     1055.18     40.94 o
  -1   2   8      547.94      451.40     13.13 o
   0   2   8      111.46      189.96      9.73 o
   1   2   8       70.74      130.72      9.76 o
   2   2   8        9.57       24.72      9.31 o
   3   2   8      242.19      256.61     20.18 o
   4   2   8        8.61       -8.04     14.65 o
   5   2   8       17.20       -1.81     16.19 o
  -8   3   8       81.95      105.35     23.08 o
  -7   3   8       94.57       48.82     15.50 o
  -6   3   8       11.14       -3.52      8.46 o
  -5   3   8      122.98      110.24     18.48 o
  -4   3   8      403.65      354.61     21.61 o
  -3   3   8       29.85       39.28      8.16 o
  -2   3   8     1421.02     1403.77     31.10 o
  -1   3   8     2259.27     2367.59     30.30 o
   0   3   8      596.00      630.02     16.93 o
   1   3   8      493.81      470.14     16.22 o
   2   3   8      479.82      543.84     24.84 o
   3   3   8      606.53      525.96     38.50 o
   4   3   8      387.25      273.72     33.67 o
   5   3   8      108.51       89.79     26.67 o
  -8   4   8      227.41      268.67     31.16 o
  -7   4   8       81.95      122.88     22.60 o
  -6   4   8       12.90       15.19     12.07 o
  -5   4   8       45.25       42.83      9.52 o
  -4   4   8       80.37       81.61     10.97 o
  -3   4   8       29.54       28.84      7.78 o
  -2   4   8      804.90      797.21     24.66 o
  -1   4   8     3039.74     3389.61     57.92 o
   0   4   8     1486.41     1364.67     25.52 o
   1   4   8      526.74      522.96     17.67 o
   2   4   8      552.18      529.84     38.74 o
   3   4   8      589.08      564.32     43.30 o
   4   4   8       69.55       91.85     25.90 o
   5   4   8      126.88      101.08     27.60 o
  -7   5   8      361.84      303.60     31.20 o
  -6   5   8      270.19      293.14     29.13 o
  -5   5   8       92.83       73.58     22.36 o
  -4   5   8       37.98       28.16     12.08 o
  -3   5   8      176.11      161.18     14.42 o
  -2   5   8      115.38      119.79     12.63 o
  -1   5   8      166.08      157.71     13.95 o
   0   5   8      226.35      251.24     17.53 o
   1   5   8      199.20      235.07     26.78 o
   2   5   8       28.81       28.45     18.57 o
   3   5   8      277.73      270.99     34.44 o
   4   5   8       68.64       70.93     24.93 o
  -7   6   8      102.29      101.22     22.38 o
  -6   6   8      490.39      471.49     24.96 o
  -5   6   8      168.46      135.14     15.51 o
  -4   6   8       95.68       99.24     13.40 o
  -3   6   8      803.27      758.82     27.74 o
  -2   6   8       58.51       65.23     19.65 o
  -1   6   8      156.78      199.96     16.46 o
   0   6   8      606.67      593.51     24.99 o
   1   6   8        6.26        6.83     13.54 o
   2   6   8       48.72       44.13     19.51 o
   3   6   8       26.21       13.63     17.88 o
   4   6   8        1.53       23.74     19.64 o
  -7   7   8      101.80       97.10     22.26 o
  -6   7   8      234.53      221.19     55.29 o
  -5   7   8      464.12      441.35     24.26 o
  -4   7   8      878.67      919.68     34.39 o
  -3   7   8     1603.38     1535.16     41.00 o
  -2   7   8      381.93      404.23     21.66 o
  -1   7   8       89.50       88.48     13.45 o
   0   7   8      543.66      564.06     25.54 o
   1   7   8      423.56      497.58     39.69 o
   2   7   8       28.93       16.08     17.51 o
   3   7   8       15.70       24.55     20.31 o
  -6   8   8      124.83       92.51     16.44 o
  -5   8   8      140.20      122.99     17.19 o
  -4   8   8      487.75      452.60     36.54 o
  -3   8   8      925.83      932.29     45.39 o
  -2   8   8      263.21      283.00     20.92 o
  -1   8   8      189.06      156.16     22.70 o
   0   8   8      214.37      271.63     31.47 o
   1   8   8      120.09      154.79     26.87 o
   2   8   8      172.31      185.19     30.30 o
   3   8   8       34.53       55.01     24.36 o
  -5   9   8        6.81        4.63     10.44 o
  -4   9   8       13.92       15.76     10.78 o
  -3   9   8      206.54      197.38     20.23 o
  -2   9   8       79.64       50.48     16.30 o
  -1   9   8       91.08      130.64     23.67 o
   0   9   8      160.27      159.73     28.03 o
   1   9   8       32.35       22.35     17.53 o
  -3  10   8        0.49       -2.72     16.48 o
  -2  10   8        2.35       23.90     14.95 o
  -1  10   8       12.79       14.27     14.60 o
   0  10   8       69.24       85.51     23.23 o
  -2 -10   9       90.40      134.82     23.15 o
  -1 -10   9      161.61      209.63     26.76 o
   0 -10   9      119.36      129.95     22.75 o
   1 -10   9       79.36       43.30     18.15 o
  -4  -9   9       55.78       80.78     19.98 o
  -3  -9   9      156.56       95.23     18.72 o
  -2  -9   9      121.01      109.06     19.29 o
  -1  -9   9      185.36      150.33     22.49 o
   0  -9   9      762.26      749.34     39.99 o
   1  -9   9      387.11      460.49     34.16 o
   2  -9   9       81.06       66.37     18.12 o
  -5  -8   9        3.00        6.15     13.56 o
  -4  -8   9        3.29       14.95     11.80 o
  -3  -8   9      147.44      149.14     22.62 o
  -2  -8   9      478.73      456.70     29.91 o
  -1  -8   9       80.25       90.76     19.14 o
   0  -8   9       35.97       45.39     13.59 o
   1  -8   9      346.00      339.87     31.16 o
   2  -8   9      164.26      152.35     22.64 o
   3  -8   9      145.34      196.70     26.51 o
  -6  -7   9       79.69       58.20     19.33 o
  -5  -7   9       45.97       51.89     17.80 o
  -4  -7   9        0.57       15.20     12.99 o
  -3  -7   9       14.25       20.70     11.05 o
  -2  -7   9       29.59       37.06     13.13 o
  -1  -7   9       19.68       19.12     10.73 o
   0  -7   9        2.49       -1.81      8.77 o
   1  -7   9      128.41      160.54     22.64 o
   2  -7   9      414.35      460.58     31.76 o
   3  -7   9      270.56      231.66     27.39 o
   4  -7   9      362.96      397.62     27.31 o
  -6  -6   9       79.61       80.95     20.57 o
  -5  -6   9      514.62      526.43     36.53 o
  -4  -6   9      528.96      509.05     33.17 o
  -3  -6   9      189.95      174.68     21.74 o
  -2  -6   9      207.36      220.38     22.46 o
  -1  -6   9        3.47        1.41      8.96 o
   0  -6   9      208.62      232.09     23.85 o
   1  -6   9       99.55      102.84     17.97 o
   2  -6   9        0.14       15.66     10.84 o
   3  -6   9       60.17       82.52     13.48 o
   4  -6   9      341.35      329.11     24.25 o
  -7  -5   9      420.71      361.43     36.34 o
  -6  -5   9      256.27      237.97     28.36 o
  -5  -5   9      332.48      328.90     30.00 o
  -4  -5   9      153.17      134.65     20.41 o
  -3  -5   9       77.68      127.44     18.63 o
  -2  -5   9      128.49      148.76     19.56 o
  -1  -5   9      274.61      229.67     23.10 o
   0  -5   9      231.61      212.98     21.72 o
   1  -5   9        9.75       14.62     10.28 o
   2  -5   9       59.41       69.37     15.53 o
   3  -5   9      169.53      176.48     17.67 o
   4  -5   9        3.17        7.74      9.00 o
   5  -5   9        0.25       29.82      9.61 o
  -7  -4   9      108.52      135.51     24.93 o
  -6  -4   9       30.61       47.59     15.66 o
  -5  -4   9       59.06       48.18     14.89 o
  -4  -4   9       28.73       32.70     12.40 o
  -3  -4   9       94.67       61.69     13.68 o
  -2  -4   9     1431.44     1451.32     46.25 o
  -1  -4   9      679.94      672.55     32.66 o
   0  -4   9     1057.04     1072.89     40.79 o
   1  -4   9      613.07      649.73     32.70 o
   2  -4   9      497.10      449.24     17.63 o
   3  -4   9      680.25      737.81     23.84 o
   4  -4   9      110.91      130.19     14.27 o
   5  -4   9      104.15      121.91     24.94 o
  -7  -3   9       82.36       47.15     17.48 o
  -6  -3   9        2.91        3.37     10.28 o
  -5  -3   9      324.38      345.55     26.03 o
  -4  -3   9       42.08       43.98     12.66 o
  -3  -3   9        8.63       12.42      9.16 o
  -2  -3   9      588.09      617.64     30.30 o
  -1  -3   9      763.59      747.62     32.37 o
   0  -3   9     1655.33     1780.85     50.59 o
   1  -3   9     1626.77     1668.31     29.31 o
   2  -3   9      857.04      903.46     26.33 o
   3  -3   9      490.08      510.62     20.32 o
   4  -3   9       55.58       54.55     11.04 o
   5  -3   9      182.75      203.65     21.18 o
  -8  -2   9       52.19       41.34     16.82 o
  -7  -2   9        2.15       -6.32     11.61 o
  -6  -2   9       61.66       55.52     14.75 o
  -5  -2   9       12.11       -0.09      8.79 o
  -4  -2   9       15.43       22.62     10.84 o
  -3  -2   9       11.75       23.30      8.06 o
  -2  -2   9       76.37       68.53     12.46 o
  -1  -2   9        1.19       10.18      5.31 o
   0  -2   9      147.15      207.14     15.41 o
   1  -2   9      445.51      354.31     17.39 o
   2  -2   9      482.15      485.16     18.26 o
   3  -2   9      365.71      365.57     21.48 o
   4  -2   9       84.56       71.22     11.52 o
   5  -2   9      139.03      144.83     16.55 o
  -7  -1   9        3.55        4.43     11.08 o
  -6  -1   9      122.11      145.31     19.76 o
  -5  -1   9      696.31      819.04     34.57 o
  -4  -1   9      766.84      775.67     30.94 o
  -3  -1   9      385.01      376.63     25.51 o
  -2  -1   9      206.42      278.39     14.17 o
  -1  -1   9      923.28      784.38     21.76 o
   0  -1   9      443.37      535.72     14.80 o
   1  -1   9       17.91        2.39     12.07 o
   2  -1   9      101.50      115.26     13.61 o
   3  -1   9      212.20      210.45     18.57 o
   4  -1   9        4.54       -2.92     10.20 o
   5  -1   9       25.24       40.38     28.49 o
  -8   0   9       57.24       18.34     15.41 o
  -5   0   9      714.69      702.57     23.94 o
  -4   0   9     2301.45     2112.68     41.15 o
  -3   0   9     2585.09     2808.43     57.29 o
  -2   0   9     1592.72     1627.88     31.01 o
  -1   0   9     1121.20     1040.00     19.50 o
   0   0   9      104.92      135.64      9.07 o
   1   0   9      183.34      154.86     10.03 o
   2   0   9      706.86      656.65     25.24 o
   3   0   9       10.24       13.97     11.93 o
   4   0   9       99.75      110.16     17.49 o
   5   0   9       82.38       46.19     15.41 o
  -8   1   9       12.55       -7.66     12.07 o
  -7   1   9        4.71       -4.07     11.17 o
  -6   1   9       71.59       84.41     19.01 o
  -5   1   9      533.05      529.71     33.52 o
  -4   1   9      695.62      721.90     38.50 o
  -3   1   9     1160.36     1308.85     27.85 o
  -2   1   9     1498.47     1367.98     32.89 o
  -1   1   9     1527.53     1723.53     25.55 o
   0   1   9      742.22      639.09     16.74 o
   1   1   9        9.58       -0.34     12.32 o
   2   1   9       87.45      108.57     15.88 o
   3   1   9      136.78      145.40     17.26 o
   4   1   9        6.35        3.35     11.59 o
   5   1   9        2.59      -11.49     16.93 o
  -8   2   9        0.80        9.14     13.99 o
  -7   2   9       23.80       17.59     13.79 o
  -6   2   9       97.10       69.31     18.19 o
  -5   2   9       16.21        9.95      9.89 o
  -4   2   9       69.84       90.42     16.61 o
  -3   2   9       53.86       27.35     10.31 o
  -2   2   9     2032.44     2060.26     55.85 o
  -1   2   9      360.43      384.76     12.94 o
   0   2   9        6.19        3.25      4.39 o
   1   2   9       13.51       22.37      7.31 o
   2   2   9       27.13       42.83     11.46 o
   3   2   9      159.16      156.04     17.72 o
   4   2   9      278.89      239.80     33.63 o
   5   2   9      282.38      229.08     36.60 o
  -8   3   9      421.01      418.32     36.05 o
  -7   3   9      511.56      522.84     37.75 o
  -6   3   9      411.24      393.74     30.99 o
  -5   3   9        4.39       -2.99     10.66 o
  -4   3   9      180.78      206.17     22.86 o
  -3   3   9      428.82      432.92     18.65 o
  -2   3   9        0.90        5.02      6.28 o
  -1   3   9       37.72       11.22      5.38 o
   0   3   9       33.12       60.77      7.90 o
   1   3   9       71.14       85.61      9.54 o
   2   3   9      632.20      668.24     27.65 o
   3   3   9      216.15      271.67     34.99 o
   4   3   9        5.42       26.27     17.62 o
   5   3   9      206.43      239.14     36.62 o
  -7   4   9      632.58      762.29     44.66 o
  -6   4   9      576.13      586.68     37.97 o
  -5   4   9      168.41      153.47     22.84 o
  -4   4   9      502.49      542.46     33.37 o
  -3   4   9       93.09       74.19     10.68 o
  -2   4   9        1.63       -3.00      7.18 o
  -1   4   9       55.83       43.21     14.19 o
   0   4   9      153.28      154.87     11.29 o
   1   4   9        3.34        7.33      6.76 o
   2   4   9        1.72       15.99     15.48 o
   3   4   9       15.39       30.61     20.75 o
   4   4   9       15.90        9.47     20.74 o
  -7   5   9      123.62       88.29     21.07 o
  -6   5   9      520.13      528.80     37.19 o
  -5   5   9      164.38      188.00     24.77 o
  -4   5   9      273.26      274.77     17.84 o
  -3   5   9        3.13       -1.96      5.60 o
  -2   5   9      307.65      256.61     17.09 o
  -1   5   9      494.44      403.22     20.35 o
   0   5   9      934.07     1109.93     32.77 o
   1   5   9      217.69      255.78     19.02 o
   2   5   9       74.72       26.74     19.89 o
   3   5   9       42.95       69.63     22.40 o
   4   5   9       24.70        1.21     19.98 o
  -7   6   9        3.54        1.76     14.65 o
  -6   6   9        2.94        6.61     14.20 o
  -5   6   9        1.46        7.47      9.12 o
  -4   6   9      160.39      162.28     32.31 o
  -3   6   9      358.73      354.81     20.11 o
  -2   6   9       72.37       84.32     11.98 o
  -1   6   9      235.80      274.95     27.47 o
   0   6   9      476.00      519.06     33.14 o
   1   6   9      558.81      574.24     40.94 o
   2   6   9      175.12      203.75     30.96 o
   3   6   9       59.12       48.01     23.59 o
  -6   7   9       10.50       25.88     16.16 o
  -5   7   9        4.60       -1.44      8.27 o
  -4   7   9      164.59      176.28     17.76 o
  -3   7   9       83.30       97.50     28.26 o
  -2   7   9       15.04       25.86      9.29 o
  -1   7   9       79.54       95.95     19.14 o
   0   7   9       15.52       19.04     10.30 o
   1   7   9      146.75      185.50     30.17 o
   2   7   9      291.69      291.49     36.64 o
   3   7   9       97.01       72.37     25.59 o
  -5   8   9       63.01       52.01     13.91 o
  -4   8   9       79.83       82.50     25.21 o
  -3   8   9       84.82      121.50     16.22 o
  -2   8   9       83.53       67.70     12.82 o
  -1   8   9        1.23       -3.26      7.27 o
   0   8   9        9.15        8.28     14.51 o
   1   8   9        7.98        9.05     15.66 o
   2   8   9       52.93       72.79     23.19 o
  -4   9   9      257.92      236.21     22.61 o
  -3   9   9      187.63      198.25     21.03 o
  -2   9   9      190.86      181.29     30.74 o
  -1   9   9       96.70       99.74     21.25 o
   0   9   9        0.38        5.48     14.27 o
  -3  -9  10        6.16        7.57     13.59 o
  -2  -9  10        8.38       22.07     13.63 o
  -1  -9  10       29.76       13.83     13.77 o
   0  -9  10       23.05       15.44     13.94 o
   1  -9  10       48.82       24.86     15.57 o
  -4  -8  10      135.96      113.48     21.10 o
  -3  -8  10      358.63      322.80     29.73 o
  -2  -8  10      215.09      200.76     25.66 o
  -1  -8  10      116.87      126.28     21.01 o
   0  -8  10      190.41      189.26     25.59 o
   1  -8  10      118.46       84.52     20.24 o
   2  -8  10       35.06       25.64     14.05 o
  -5  -7  10      254.38      194.42     27.35 o
  -4  -7  10      196.09      197.12     25.24 o
  -3  -7  10      820.40      712.45     38.49 o
  -2  -7  10     1538.43     1414.64     52.87 o
  -1  -7  10      558.87      543.62     34.62 o
   0  -7  10      147.60      211.64     24.67 o
   1  -7  10      221.65      245.40     27.57 o
   2  -7  10      258.37      254.67     28.92 o
   3  -7  10        0.92        1.14     12.51 o
  -6  -6  10       13.38       -4.41     13.54 o
  -5  -6  10       95.42       67.81     18.10 o
  -4  -6  10      170.47      202.52     24.84 o
  -3  -6  10      695.99      630.86     35.23 o
  -2  -6  10      815.41      818.51     40.15 o
  -1  -6  10      594.02      640.83     35.55 o
   0  -6  10      255.41      235.18     25.53 o
   1  -6  10      117.80      171.03     23.87 o
   2  -6  10      149.61      127.99     21.58 o
   3  -6  10        1.30        9.58     12.95 o
  -6  -5  10        1.43       -0.95     12.55 o
  -5  -5  10       10.68        5.13     11.65 o
  -4  -5  10      214.28      197.74     23.39 o
  -3  -5  10       61.92       35.35     13.74 o
  -2  -5  10      137.03      101.52     18.08 o
  -1  -5  10      115.49      109.67     18.35 o
   0  -5  10      165.94      215.34     24.20 o
   1  -5  10       88.60       94.79     18.12 o
   2  -5  10      185.09      233.88     26.36 o
   3  -5  10       24.11       17.11     12.27 o
   4  -5  10      124.53      136.89     14.79 o
  -7  -4  10      535.09      533.05     38.47 o
  -6  -4  10      462.37      452.12     33.36 o
  -5  -4  10      289.97      321.57     28.45 o
  -4  -4  10      393.50      350.42     25.53 o
  -3  -4  10       36.09       34.22     12.77 o
  -2  -4  10      106.09      136.03     19.16 o
  -1  -4  10      115.85      114.43     17.82 o
   0  -4  10      134.11      136.63     19.75 o
   1  -4  10      314.97      264.20     25.35 o
   2  -4  10      388.41      412.70     29.03 o
   3  -4  10       16.05       32.79      8.80 o
   4  -4  10        2.76        7.13      8.01 o
  -7  -3  10      399.67      346.10     31.96 o
  -6  -3  10      777.44      774.09     40.61 o
  -5  -3  10      773.97      878.15     39.90 o
  -4  -3  10      590.98      535.04     30.02 o
  -3  -3  10       38.24       29.22     11.17 o
  -2  -3  10       24.40       21.36     11.54 o
  -1  -3  10      295.68      279.87     15.70 o
   0  -3  10       29.04       40.12     13.50 o
   1  -3  10       11.05        3.50      9.65 o
   2  -3  10        0.27        1.85      6.85 o
   3  -3  10      127.45      105.49     12.66 o
   4  -3  10       15.64        8.37     10.16 o
  -7  -2  10       10.39        7.95     12.68 o
  -6  -2  10      309.57      334.41     26.80 o
  -5  -2  10      637.75      646.34     32.92 o
  -4  -2  10      484.53      405.96     25.43 o
  -3  -2  10       82.86      107.80     16.28 o
  -2  -2  10       34.20       30.14     11.07 o
  -1  -2  10      417.58      422.76     18.05 o
   0  -2  10     1498.52     1559.26     48.45 o
   1  -2  10     1206.56     1035.59     40.96 o
   2  -2  10      130.61      109.71     13.67 o
   3  -2  10       67.21       73.81     13.53 o
   4  -2  10       24.09       19.39     12.12 o
  -6  -1  10        4.92       17.11     11.32 o
  -5  -1  10       62.50       50.52     12.90 o
  -4  -1  10      341.56      363.30     17.72 o
  -3  -1  10      573.65      595.85     25.35 o
  -2  -1  10     1482.90     1388.57     36.17 o
  -1  -1  10     1133.20     1221.02     28.69 o
   0  -1  10      153.17      125.80     11.21 o
   1  -1  10      482.19      502.68     21.69 o
   2  -1  10      683.98      704.22     26.88 o
   3  -1  10      472.19      444.96     24.43 o
   4  -1  10      261.62      264.25     23.51 o
  -8   0  10      111.29       65.83     21.89 o
  -7   0  10      116.80      134.45     25.81 o
  -6   0  10        6.40       19.75     13.52 o
  -5   0  10        0.38        9.56      6.33 o
  -4   0  10      122.39      123.41     11.78 o
  -3   0  10      398.03      389.39     31.85 o
  -2   0  10        1.60        9.79      7.45 o
  -1   0  10      156.40      132.60     11.89 o
   0   0  10      371.18      377.26     24.99 o
   1   0  10      136.23      174.46     16.57 o
   2   0  10      645.96      655.38     26.58 o
   3   0  10      808.52      757.15     55.71 o
   4   0  10      304.98      262.07     23.73 o
  -8   1  10       98.32       85.78     23.21 o
  -7   1  10      137.26      163.82     26.41 o
  -6   1  10        2.07       -3.77      9.29 o
  -5   1  10      108.34       71.84     15.99 o
  -4   1  10     1362.27     1453.99     53.05 o
  -3   1  10      168.48      170.22     12.31 o
  -2   1  10       42.89       22.08      8.05 o
  -1   1  10        8.46       16.35      6.39 o
   0   1  10      540.06      585.13     17.17 o
   1   1  10      135.48      165.67     22.23 o
   2   1  10        2.22        4.63      8.73 o
   3   1  10       73.84      108.46     32.60 o
   4   1  10      395.19      290.44     25.76 o
  -7   2  10      610.18      599.23     41.69 o
  -6   2  10      701.23      685.43     41.84 o
  -5   2  10      358.85      322.34     30.43 o
  -4   2  10      552.55      608.48     35.28 o
  -3   2  10      441.34      445.60     28.81 o
  -2   2  10      567.18      634.18     20.11 o
  -1   2  10      212.49      198.08     10.65 o
   0   2  10       73.31       70.91      8.38 o
   1   2  10       30.47       28.52      7.73 o
   2   2  10       81.34       66.82     25.80 o
   3   2  10      104.01       96.22     18.01 o
   4   2  10      262.85      213.80     33.06 o
  -7   3  10      491.07      459.89     37.08 o
  -6   3  10      450.83      390.96     33.16 o
  -5   3  10      326.62      331.42     28.39 o
  -4   3  10      189.39      180.06     22.48 o
  -3   3  10      121.31      131.74     19.29 o
  -2   3  10     2306.70     2290.06     43.13 o
  -1   3  10     1030.59      959.57     35.27 o
   0   3  10        8.13        9.29      5.71 o
   1   3  10       35.01       57.44     11.72 o
   2   3  10        1.88        3.93     10.40 o
   3   3  10       22.60       29.47     19.44 o
   4   3  10       22.07       10.42     20.83 o
  -7   4  10        5.24        7.27     15.15 o
  -6   4  10       91.30      100.34     21.56 o
  -5   4  10      269.23      272.88     28.34 o
  -4   4  10      791.75      829.83     41.27 o
  -3   4  10       21.33       44.82     13.65 o
  -2   4  10       88.32       61.65     31.75 o
  -1   4  10      423.34      513.27     37.14 o
   0   4  10      100.83      103.22     13.01 o
   1   4  10      374.15      353.17     29.99 o
   2   4  10      343.94      465.73     38.67 o
   3   4  10      118.38      122.80     27.46 o
   4   4  10       15.80       33.32     23.43 o
  -7   5  10        6.89        8.43     15.66 o
  -6   5  10        7.56       13.88     14.45 o
  -5   5  10       22.32       25.85     14.80 o
  -4   5  10        2.72        9.96     11.30 o
  -3   5  10        9.16        8.66      7.47 o
  -2   5  10      192.15      210.53     37.26 o
  -1   5  10      208.51      239.02     21.31 o
   0   5  10      288.48      280.61     19.45 o
   1   5  10      946.87      855.45     31.24 o
   2   5  10      549.08      631.12     45.46 o
   3   5  10      246.70      220.16     34.64 o
  -6   6  10      136.65      132.84     25.02 o
  -5   6  10      191.29      163.93     25.28 o
  -4   6  10       55.98       39.44     16.47 o
  -3   6  10       17.99       11.18     15.73 o
  -2   6  10      395.81      347.32     27.17 o
  -1   6  10      123.46      129.08     29.59 o
   0   6  10       11.10       15.60     10.73 o
   1   6  10      296.37      350.88     35.21 o
   2   6  10      317.41      279.47     35.10 o
  -6   7  10        6.93       15.53     15.30 o
  -5   7  10       40.93       32.79     16.14 o
  -4   7  10       94.55       82.50     14.12 o
  -3   7  10       89.06       71.09     20.27 o
  -2   7  10       14.24       30.84     14.25 o
  -1   7  10        8.10        1.39     12.82 o
   0   7  10       26.68       25.26     11.05 o
   1   7  10        0.30       19.00     17.88 o
   2   7  10        4.92       22.42     21.07 o
  -5   8  10      121.53       77.80     21.36 o
  -4   8  10      280.64      243.91     39.28 o
  -3   8  10      298.07      271.52     22.27 o
  -2   8  10      403.96      462.79     39.69 o
  -1   8  10      286.19      325.46     24.57 o
   0   8  10      127.07      141.61     26.95 o
   1   8  10       34.70       26.89     18.85 o
  -3   9  10      129.51      105.24     20.85 o
  -2   9  10      321.39      374.46     37.89 o
  -1   9  10      344.38      361.57     37.22 o
  -1  -9  11       72.43      137.04     23.48 o
  -4  -8  11        7.48        5.83     12.99 o
  -3  -8  11      228.71      230.95     27.66 o
  -2  -8  11      373.72      378.90     33.92 o
  -1  -8  11      200.10      201.88     25.99 o
   0  -8  11       54.64      113.95     22.26 o
   1  -8  11      130.57       82.52     20.61 o
  -5  -7  11       20.45       31.45     15.31 o
  -4  -7  11       19.32       21.36     13.99 o
  -3  -7  11       30.99       22.77     15.46 o
  -2  -7  11      100.48       91.83     18.54 o
  -1  -7  11      181.14      210.09     25.55 o
   0  -7  11       73.40       78.78     19.22 o
   1  -7  11       99.20      127.47     22.66 o
   2  -7  11      100.98      133.88     24.20 o
  -5  -6  11       80.94       67.04     18.37 o
  -4  -6  11      196.53      164.27     23.67 o
  -3  -6  11      128.81      115.13     20.72 o
  -2  -6  11       22.51       -0.02     11.01 o
  -1  -6  11       64.12       54.13     15.97 o
   0  -6  11       19.52       17.29     12.29 o
   1  -6  11       17.54       25.08     14.36 o
   2  -6  11       13.64       21.82     14.07 o
   3  -6  11        1.47       -1.76     11.16 o
  -6  -5  11      249.02      231.06     28.67 o
  -5  -5  11      274.05      247.86     27.31 o
  -4  -5  11      165.98      164.24     21.94 o
  -3  -5  11      157.13      192.96     23.65 o
  -2  -5  11      360.45      382.90     28.89 o
  -1  -5  11       67.92       64.09     16.03 o
   0  -5  11       44.47       49.09     16.05 o
   1  -5  11        1.82       13.70     10.44 o
   2  -5  11       80.66       95.71     19.00 o
   3  -5  11       37.47       32.20     15.13 o
  -6  -4  11      209.17      259.95     28.58 o
  -5  -4  11      264.19      287.77     27.51 o
  -4  -4  11      427.83      481.32     31.18 o
  -3  -4  11      128.54      126.89     20.19 o
  -2  -4  11      139.29      100.97     18.56 o
  -1  -4  11      176.14      197.58     23.32 o
   0  -4  11       74.49       81.11     17.80 o
   1  -4  11        2.06       15.92     12.35 o
   2  -4  11       33.04       39.95     15.08 o
   3  -4  11        4.92       -4.32     10.59 o
  -7  -3  11        7.46       20.30     14.84 o
  -6  -3  11       37.83       36.98     14.67 o
  -5  -3  11       32.36       43.25     13.98 o
  -4  -3  11      287.60      304.72     26.51 o
  -3  -3  11      290.40      274.88     24.75 o
  -2  -3  11       73.27       60.79     10.45 o
  -1  -3  11      159.61      117.73     19.23 o
   0  -3  11      227.62      236.61     23.72 o
   1  -3  11      616.09      609.91     34.38 o
   2  -3  11      301.93      328.80     30.17 o
   3  -3  11      241.46      255.84     30.70 o
   4  -3  11       43.53       44.25     13.38 o
  -6  -2  11       75.86       81.64     17.37 o
  -5  -2  11       90.33       76.18     15.75 o
  -4  -2  11       39.96       47.57     13.50 o
  -3  -2  11        3.77       -2.19      6.05 o
  -2  -2  11       86.45       98.69     12.50 o
  -1  -2  11       55.59       44.34     14.06 o
   0  -2  11      242.82      258.30     24.18 o
   1  -2  11      637.60      666.67     35.46 o
   2  -2  11      421.26      354.69     31.32 o
   3  -2  11      370.51      387.41     24.77 o
   4  -2  11      187.72      162.45     35.18 o
  -7  -1  11       15.42        5.93     13.96 o
  -6  -1  11      212.75      279.40     32.07 o
  -5  -1  11      591.70      527.32     41.03 o
  -4  -1  11       26.43       14.60      7.74 o
  -3  -1  11      103.96       78.32     20.30 o
  -2  -1  11       12.29       13.49      6.75 o
  -1  -1  11      139.02       86.93     11.18 o
   0  -1  11       39.22       43.05     12.79 o
   1  -1  11        1.50       -0.62      9.58 o
   2  -1  11       84.27       50.39     12.58 o
   3  -1  11      400.55      424.43     31.50 o
   4  -1  11      422.82      405.23     29.03 o
  -7   0  11       20.54       20.09     15.99 o
  -6   0  11       74.46       58.03     17.62 o
  -5   0  11       90.33       99.45     20.11 o
  -4   0  11       60.36       67.89     10.52 o
  -3   0  11       27.51       19.25      7.09 o
  -2   0  11     1239.06     1337.66     31.77 o
  -1   0  11      394.22      334.35     16.71 o
   0   0  11        0.36       -0.04      9.18 o
   1   0  11        4.05        3.17      9.58 o
   2   0  11        4.09        4.60      9.29 o
   3   0  11       11.95        3.89     11.15 o
   4   0  11       84.13       91.27     17.77 o
  -7   1  11        5.16       13.02     14.47 o
  -6   1  11       16.44        5.11     11.78 o
  -5   1  11       98.10      111.48     19.98 o
  -4   1  11      238.19      207.14     24.49 o
  -3   1  11      880.94      964.59     36.28 o
  -2   1  11     1557.86     1560.21     33.39 o
  -1   1  11      404.35      414.44     18.09 o
   0   1  11      386.64      408.12     29.54 o
   1   1  11      363.51      359.07     20.93 o
   2   1  11      117.24      100.78     15.34 o
   3   1  11       25.44       26.42     12.63 o
   4   1  11        4.37       -6.17     12.43 o
  -7   2  11        7.12       10.18     13.87 o
  -6   2  11      151.04      219.14     29.44 o
  -5   2  11      344.56      278.01     28.96 o
  -4   2  11       12.79       17.00     10.51 o
  -3   2  11       43.46       60.83     14.14 o
  -2   2  11     1816.74     1731.21     55.43 o
  -1   2  11      696.87      790.30     24.15 o
   0   2  11      666.58      686.82     25.77 o
   1   2  11      770.26      697.10     27.91 o
   2   2  11      108.86      120.39     17.63 o
   3   2  11        9.34       27.69     13.90 o
  -7   3  11       62.10       38.52     17.26 o
  -6   3  11      233.45      221.64     29.42 o
  -5   3  11        0.94        6.72     11.17 o
  -4   3  11        9.59        0.09      9.31 o
  -3   3  11        4.19       -0.26      7.33 o
  -2   3  11      460.05      415.25     28.26 o
  -1   3  11      129.97      182.63     21.18 o
   0   3  11      199.12      198.85     13.14 o
   1   3  11      416.11      431.37     24.00 o
   2   3  11      120.09      141.07     18.59 o
   3   3  11       24.80       47.99     22.57 o
  -7   4  11      215.71      177.02     28.78 o
  -6   4  11      361.73      356.92     34.62 o
  -5   4  11      248.45      154.49     24.00 o
  -4   4  11      108.25      111.70     20.06 o
  -3   4  11       32.58       20.86     12.07 o
  -2   4  11        0.04        9.42      9.73 o
  -1   4  11       77.10       90.60     28.02 o
   0   4  11       17.28       30.18     16.51 o
   1   4  11      198.29      208.30     18.71 o
   2   4  11       46.19       35.59     19.65 o
   3   4  11       28.32       40.41     20.09 o
  -6   5  11      330.42      264.55     32.06 o
  -5   5  11      707.24      684.88     43.69 o
  -4   5  11      750.87      718.84     40.48 o
  -3   5  11      226.68      176.53     24.03 o
  -2   5  11       18.76       22.57     15.41 o
  -1   5  11       85.48       95.33     13.45 o
   0   5  11       17.87       40.13     11.58 o
   1   5  11       17.84       -6.89     13.96 o
   2   5  11        2.90       12.93     17.84 o
  -6   6  11      209.49      190.12     29.44 o
  -5   6  11      268.26      290.61     32.42 o
  -4   6  11      310.88      323.47     32.29 o
  -3   6  11      240.62      262.59     29.51 o
  -2   6  11       95.73      124.48     15.16 o
  -1   6  11       80.44      111.60     15.08 o
   0   6  11       62.92       30.36     11.48 o
   1   6  11       45.72       86.46     23.48 o
   2   6  11       80.23       91.39     26.60 o
  -5   7  11       23.97       21.16     15.79 o
  -4   7  11       17.76      -13.56     13.56 o
  -3   7  11      132.53      167.13     18.32 o
  -2   7  11      209.18      220.28     20.15 o
  -1   7  11      114.37      114.16     16.44 o
   0   7  11      157.56      180.18     19.82 o
   1   7  11      155.92      190.03     31.01 o
  -3   8  11        2.37       14.02     10.61 o
  -2   8  11       99.56      126.85     17.55 o
  -1   8  11       77.51       71.35     15.07 o
  -2  -8  12        0.44       15.30     13.28 o
  -1  -8  12        0.84        4.80     13.65 o
  -4  -7  12       77.41       81.48     21.34 o
  -3  -7  12      253.56      203.99     28.10 o
  -2  -7  12      151.54      161.97     25.70 o
  -1  -7  12      106.14       34.05     15.17 o
   0  -7  12      118.67      151.76     24.82 o
   1  -7  12        0.55       -0.82     12.57 o
  -5  -6  12      114.46       88.60     19.95 o
  -4  -6  12       77.45       81.28     19.82 o
  -3  -6  12      284.59      334.79     32.02 o
  -2  -6  12      476.46      466.22     34.77 o
  -1  -6  12      565.03      606.68     38.30 o
   0  -6  12      735.34      746.12     42.92 o
   1  -6  12      174.98      206.26     27.70 o
   2  -6  12       62.26       82.12     19.91 o
  -5  -5  12      140.93      161.12     23.50 o
  -4  -5  12      322.18      369.89     30.59 o
  -3  -5  12      107.20      112.71     21.49 o
  -2  -5  12      192.29      234.94     26.93 o
  -1  -5  12      892.11      827.16     43.30 o
   0  -5  12     1259.76     1281.62     53.36 o
   1  -5  12      365.10      347.73     33.52 o
   2  -5  12       50.00       73.33     18.65 o
  -6  -4  12       89.36       69.13     18.67 o
  -5  -4  12       35.20       17.40     12.86 o
  -4  -4  12      190.63      145.48     22.46 o
  -3  -4  12      202.89      131.23     21.52 o
  -2  -4  12        0.42        1.42      7.24 o
  -1  -4  12       92.08       91.52     19.22 o
   0  -4  12      549.53      556.57     34.93 o
   1  -4  12      280.10      288.01     29.89 o
   2  -4  12      177.04      157.77     24.86 o
  -6  -3  12      328.45      306.60     28.83 o
  -5  -3  12      214.52      201.61     23.85 o
  -4  -3  12       94.21      123.44     20.86 o
  -3  -3  12      113.97      122.99     22.73 o
  -2  -3  12       41.22       38.97      9.19 o
  -1  -3  12        2.43        8.35     12.07 o
   0  -3  12       95.59       97.23     19.38 o
   1  -3  12       83.96       56.73     16.16 o
   2  -3  12      113.95      114.49     22.60 o
   3  -3  12      253.29      237.80     32.17 o
  -6  -2  12      769.99      751.27     39.22 o
  -5  -2  12      782.21      761.10     29.11 o
  -4  -2  12      145.31      181.11     16.56 o
  -3  -2  12      836.57      857.90     28.63 o
  -2  -2  12      399.29      449.39     20.79 o
  -1  -2  12       31.62       40.92     14.27 o
   0  -2  12       12.29       13.24     12.82 o
   1  -2  12       24.15       13.92     12.77 o
   2  -2  12       65.95       54.33     17.68 o
   3  -2  12       10.80       28.21     17.44 o
  -7  -1  12      101.44       84.24     23.81 o
  -6  -1  12      171.85      233.95     31.03 o
  -5  -1  12      442.03      482.62     23.25 o
  -4  -1  12       66.72       63.18     14.75 o
  -3  -1  12      492.30      555.57     28.39 o
  -2  -1  12      935.49      979.68     28.97 o
  -1  -1  12      184.29      197.69     15.26 o
   0  -1  12      121.78      112.58     18.54 o
   1  -1  12      167.83      135.68     21.65 o
   2  -1  12      239.97      240.92     28.21 o
   3  -1  12       73.34       83.88     22.53 o
  -7   0  12       20.05       29.16     17.16 o
  -6   0  12       22.71       21.14     13.72 o
  -5   0  12        2.21       -6.39      9.82 o
  -4   0  12        4.74       13.87     11.74 o
  -3   0  12      737.44      742.09     52.78 o
  -2   0  12      890.35      914.31     27.60 o
  -1   0  12      372.95      416.90     19.06 o
   0   0  12      426.30      380.26     27.92 o
   1   0  12      226.84      200.32     24.80 o
   2   0  12      296.68      311.95     32.40 o
   3   0  12      179.99      139.22     19.36 o
  -7   1  12      122.19      109.36     23.96 o
  -6   1  12       15.40       15.97     12.88 o
  -5   1  12       70.72      101.52     20.97 o
  -4   1  12       62.13       61.53     16.01 o
  -3   1  12      124.30      122.60     19.80 o
  -2   1  12      301.31      309.56     17.29 o
  -1   1  12       60.66       67.32     10.67 o
   0   1  12      328.85      300.03     26.69 o
   1   1  12      230.37      211.72     26.12 o
   2   1  12      240.00      297.44     32.29 o
   3   1  12      133.80      118.87     18.79 o
  -6   2  12      145.75      157.06     26.41 o
  -5   2  12       11.68       10.88     12.24 o
  -4   2  12      210.65      244.54     27.88 o
  -3   2  12       43.34       45.90     14.01 o
  -2   2  12        0.13        8.57      9.85 o
  -1   2  12        8.25       10.07     10.44 o
   0   2  12       26.30       18.91      8.53 o
   1   2  12       16.10       27.70     15.77 o
   2   2  12       90.12       53.16     25.35 o
   3   2  12       67.85       82.84     26.79 o
  -6   3  12      433.79      490.71     39.51 o
  -5   3  12      325.54      342.85     30.24 o
  -4   3  12      423.83      443.99     32.64 o
  -3   3  12      170.01      184.39     24.58 o
  -2   3  12      115.68      110.16     18.50 o
  -1   3  12      189.17      162.13     21.58 o
   0   3  12       50.32       21.16     12.99 o
   1   3  12       42.54       90.16     19.88 o
   2   3  12        0.90       13.60     37.73 o
  -6   4  12      124.83       78.38     21.63 o
  -5   4  12      251.22      226.59     28.96 o
  -4   4  12      575.35      565.78     37.94 o
  -3   4  12      416.52      395.24     30.46 o
  -2   4  12      155.00      232.07     26.27 o
  -1   4  12      173.53      204.96     24.89 o
   0   4  12      179.45      214.78     21.70 o
   1   4  12       71.89       95.09     23.47 o
   2   4  12        6.33      -17.73     17.73 o
  -5   5  12       28.90       26.34     16.71 o
  -4   5  12      271.76      246.01     29.07 o
  -3   5  12      306.76      270.74     29.05 o
  -2   5  12       48.53       66.99     18.04 o
  -1   5  12       32.35       11.58     12.86 o
   0   5  12      156.23      244.11     20.60 o
   1   5  12      136.23      126.06     27.24 o
  -5   6  12       24.60       19.29     16.74 o
  -4   6  12        0.06       16.41     12.20 o
  -3   6  12       62.77       53.93     17.88 o
  -2   6  12        1.84       -4.25     10.95 o
  -1   6  12        7.31       25.22     10.47 o
   0   6  12      114.59      142.37     18.11 o
  -3   7  12        0.27       -1.23     11.08 o
  -2   7  12       19.46       46.12     18.98 o
  -1   7  12        1.87       19.12     18.34 o
  -3  -6  13       17.80      -10.55     12.55 o
  -2  -6  13        5.79        9.62     14.82 o
  -1  -6  13      103.40       92.36     22.82 o
   0  -6  13      164.26      167.11     26.73 o
  -4  -5  13       42.28       44.26     17.75 o
  -3  -5  13       37.71       20.28     15.33 o
  -2  -5  13       44.06       78.97     19.86 o
  -1  -5  13       37.84       43.74     17.07 o
   0  -5  13       28.66       38.03     17.29 o
   1  -5  13       10.11       16.17     16.28 o
  -5  -4  13      269.48      186.02     26.08 o
  -4  -4  13      647.86      639.33     39.16 o
  -3  -4  13      493.42      520.51     25.33 o
  -2  -4  13      116.59       96.33     19.11 o
  -1  -4  13      131.78      104.89     21.49 o
   0  -4  13      197.62      212.19     27.81 o
   1  -4  13       68.74       41.25     17.00 o
  -5  -3  13      213.98      223.49     26.60 o
  -4  -3  13      537.29      567.70     48.91 o
  -3  -3  13      871.47     1026.02     33.06 o
  -2  -3  13      114.81      106.76     21.01 o
  -1  -3  13      101.80      104.32     20.92 o
   0  -3  13      122.68      127.97     22.57 o
   1  -3  13       58.30       71.18     18.39 o
   2  -3  13       45.90       40.81     19.36 o
  -6  -2  13        4.16       -5.48     12.20 o
  -5  -2  13       36.31       29.63     15.04 o
  -4  -2  13       74.18       75.06     14.49 o
  -3  -2  13      241.05      243.93     27.17 o
  -2  -2  13       37.04       46.83     10.86 o
  -1  -2  13       88.67       93.95     18.79 o
   0  -2  13      101.11      114.34     21.58 o
   1  -2  13       29.32        6.94     12.88 o
   2  -2  13      122.78      157.20     26.36 o
  -6  -1  13       75.89       78.13     21.36 o
  -5  -1  13       91.36       83.46     19.97 o
  -4  -1  13        6.00        0.05     11.44 o
  -3  -1  13        7.75        6.03      7.99 o
  -2  -1  13       28.74       29.71     12.70 o
  -1  -1  13       52.81       37.29     15.11 o
   0  -1  13      102.63       83.80     18.23 o
   1  -1  13       11.07       25.15     15.26 o
   2  -1  13       70.43       27.77     17.05 o
  -6   0  13      108.44       81.86     20.88 o
  -5   0  13      107.61       82.48     20.30 o
  -4   0  13      111.85      138.54     23.36 o
  -3   0  13       10.31        2.62     11.21 o
  -2   0  13      142.27      161.29     15.19 o
  -1   0  13       11.27       24.18     13.79 o
   0   0  13        0.17       -1.61     11.16 o
   1   0  13        7.27        4.95     13.99 o
   2   0  13       28.83       14.20     14.51 o
  -6   1  13      156.04      117.18     24.07 o
  -5   1  13       50.43       86.02     19.91 o
  -4   1  13      104.35      150.39     24.09 o
  -3   1  13      105.88      111.43     20.35 o
  -2   1  13      324.67      349.19     28.12 o
  -1   1  13      148.40      157.42     15.02 o
   0   1  13      148.09      134.82     22.29 o
   1   1  13       79.57       97.91     22.13 o
   2   1  13       12.35        7.88     17.27 o
  -6   2  13       63.23       39.90     16.27 o
  -5   2  13       70.32       69.09     19.09 o
  -4   2  13      145.97      170.03     25.17 o
  -3   2  13      127.82      119.25     20.28 o
  -2   2  13      275.88      310.94     27.26 o
  -1   2  13      217.87      183.12     23.10 o
   0   2  13      255.43      237.80     27.68 o
   1   2  13      348.65      370.81     34.88 o
  -5   3  13        3.97       10.73     11.45 o
  -4   3  13       56.30       37.37     15.99 o
  -3   3  13       37.84       23.25     13.52 o
  -2   3  13       66.60       72.74     17.26 o
  -1   3  13      409.55      418.52     31.20 o
  -5   4  13       89.61       81.06     20.55 o
  -4   4  13        0.09       -0.33     10.20 o
  -3   4  13       13.84        1.48     10.68 o
  -2   4  13        9.89        1.67     11.54 o
  -1   4  13      106.94      101.30     19.80 o
   0   4  13      294.92      308.84     31.23 o
  -4   5  13       61.19       24.71     14.87 o
  -3   5  13       85.45       94.70     20.85 o
  -2   5  13      105.67       72.79     17.73 o
  -1   5  13       10.24       22.90     15.53 o
   0   5  13       40.89       58.23     19.47 o
  -2  -5  14       46.27       52.88     19.65 o
  -1  -5  14      258.06      318.38     34.14 o
  -4  -4  14      126.47      120.97     18.78 o
  -3  -4  14       62.31       71.02     18.83 o
  -2  -4  14       85.47      145.26     25.11 o
  -1  -4  14      358.92      382.84     35.02 o
   0  -4  14      160.02      149.00     25.81 o
  -4  -3  14        1.30       17.62     12.41 o
  -3  -3  14        3.23       -4.46      8.61 o
  -2  -3  14       36.63       19.87     16.06 o
  -1  -3  14      353.52      334.67     31.96 o
   0  -3  14       57.51       70.41     20.28 o
  -5  -2  14       85.93       66.66     19.09 o
  -4  -2  14       23.94       41.36     11.45 o
  -3  -2  14      136.81      144.08     16.56 o
  -2  -2  14       35.87       24.12     15.24 o
  -1  -2  14      117.44       82.61     19.67 o
   0  -2  14        9.69        2.80     14.18 o
   1  -2  14       23.47       28.32     16.94 o
  -5  -1  14      147.68      182.90     27.37 o
  -4  -1  14      144.72      113.17     22.31 o
  -3  -1  14      252.97      239.71     19.35 o
  -2  -1  14      128.30      123.39     21.21 o
  -1  -1  14        5.32       22.55     14.27 o
   0  -1  14        7.70        2.40     12.71 o
   1  -1  14        6.47        4.45     15.00 o
  -5   0  14       85.09      107.60     22.55 o
  -4   0  14      112.57      104.39     21.76 o
  -3   0  14      233.79      262.69     29.02 o
  -2   0  14      128.93      162.23     24.24 o
  -1   0  14       61.78       66.35     17.86 o
   0   0  14      387.81      473.84     34.33 o
   1   0  14      149.05      175.50     27.35 o
  -5   1  14       11.63       14.97     15.68 o
  -4   1  14       33.00       14.89     13.50 o
  -3   1  14      189.28      182.06     26.14 o
  -2   1  14      397.18      388.17     31.69 o
   0   1  14      158.08      140.57     24.22 o
  -5   2  14        0.79        3.19     12.80 o
  -4   2  14       31.18       27.42     14.36 o
  -3   2  14        4.75        3.10     12.07 o
  -2   2  14        5.39        4.85     11.01 o
  -4   3  14      124.20       98.86     21.56 o
  -3   3  14       57.38       84.57     20.11 o
  -2   3  14       19.74       17.73     13.17 o
  -1   3  14        0.01        3.24     12.57 o
  -3   4  14      141.99      142.22     24.42 o
  -2   4  14       40.68       28.48     15.84 o
  -3  -1  15      312.04      362.03     32.15 o
  -2  -1  15      160.60      159.16     25.02 o
  -3   0  15        5.47       -8.81     12.07 o
 
